# Supplementary material for: Closely related reovirus lab strains induce opposite expression of RIG-I/IFN-dependent versus -independent host genes, via mechanisms of slow replication versus polymorphisms in dsRNA binding σ3 respectively
Source: PLoS Pathog. 2020 Sep 21;16(9):e1008803. doi: 10.1371/journal.ppat.1008803 (PMC7529228; doi:10.1371/journal.ppat.1008803)
Supplement: S1 Table — The excel spreadsheet summarizes all genes expression data described in Fig 6, includeing genes groupsed in categories A-H as separate sheets. The data was also submitted to the reposatory indicated in the material and methods, but the excel sheet should hopefully assist readers in rapidly checking “their favorite gene” in the dataset. (XLSX) [file ppat.1008803.s003.xlsx]

## Sheet: (A) 1575
Gene_symbol	NIH3T3_Reo/NIH3T3_UI	B16_Reo/B16_UI	L929_Reo/L929_UI				>2 change	>2 change	>2 change	NIH3T3_Reo/NIH3T3_UI	B16_Reo/B16_UI	L929_Reo/L929_UI
Tnfaip3	52.6889	2.63503	9.22275				UP	UP	UP	Tnfaip3	52.6889	2.63503	9.22275
Mtmr7	51.375	5.33873	11.963				UP	UP	UP	Mtmr7	51.375	5.33873	11.963
Cxcl2	48.0023	12.1844	35.8264				UP	UP	UP	Cxcl2	48.0023	12.1844	35.8264
Csrnp1	47.7818	2.54195	5.46273				UP	UP	UP	Csrnp1	47.7818	2.54195	5.46273
Cxcl1	36.9316	3.80498	14.1803				UP	UP	UP	Cxcl1	36.9316	3.80498	14.1803
Fas	23.0845	3.42088	30.7358				UP	UP	UP	Fas	23.0845	3.42088	30.7358
Atf3	15.001	2.78828	2.28987				UP	UP	UP	Atf3	15.001	2.78828	2.28987
Nfkbie	12.3443	3.12839	55.639				UP	UP	UP	Nfkbie	12.3443	3.12839	55.639
Slc22a13b-ps	9.89036	2.14638	6.19839				UP	UP	UP	Slc22a13b-ps	9.89036	2.14638	6.19839
Relb	8.62809	2.25329	4.38569				UP	UP	UP	Relb	8.62809	2.25329	4.38569
Nfkbia	7.27944	2.21266	8.88984				UP	UP	UP	Nfkbia	7.27944	2.21266	8.88984
Gm14005	7.0138	2.57601	2.79167				UP	UP	UP	Gm14005	7.0138	2.57601	2.79167
Ccl7	6.75484	2.07048	10.7607				UP	UP	UP	Ccl7	6.75484	2.07048	10.7607
Rab44	6.07655	2.1467	8.84246				UP	UP	UP	Rab44	6.07655	2.1467	8.84246
Btnl4	5.69899	5.97784	18.7514				UP	UP	UP	Btnl4	5.69899	5.97784	18.7514
Snhg9	5.26921	3.08004	8.01432				UP	UP	UP	Snhg9	5.26921	3.08004	8.01432
Rhbdf2	4.95822	3.00756	2.21967				UP	UP	UP	Rhbdf2	4.95822	3.00756	2.21967
Csf1	4.07462	2.88877	2.75717				UP	UP	UP	Csf1	4.07462	2.88877	2.75717
Ppp1r32	3.99329	2.28674	4.23221				UP	UP	UP	Ppp1r32	3.99329	2.28674	4.23221
Ogfr	3.12737	2.27657	3.60491				UP	UP	UP	Ogfr	3.12737	2.27657	3.60491
Zfp36	3.0948	2.78848	3.26406				UP	UP	UP	Zfp36	3.0948	2.78848	3.26406
Cd47	2.822	2.49221	3.71101				UP	UP	UP	Cd47	2.822	2.49221	3.71101
B2m	2.06897	3.50665	2.04898				UP	UP	UP	B2m	2.06897	3.50665	2.04898
Ppp1r42	9.51176	2.07246	0.696893				UP	UP
Btg2	6.54585	2.17283	1.71724				UP	UP
Trat1	6.37218	2.781	1.6529				UP	UP
Rgs16	5.26649	2.56804	1.02399				UP	UP
Ppp1r15a	4.93534	2.19642	1.98698				UP	UP
Hspb1	4.81879	2.17564	1.09919				UP	UP
Tmem236	4.76854	4.64974	1.36093				UP	UP
Ifrd1	4.64904	2.32885	1.77811				UP	UP
Bcl3	4.35041	2.03934	1.62577				UP	UP
Ifitm3	4.06285	5.19693	1.75822				UP	UP
Dcaf17	3.85657	3.58566	1.3051				UP	UP
Tpm1	3.68902	2.16488	1.57514				UP	UP
Ddx24	2.86271	2.01826	1.60631				UP	UP
Cdkn1a	2.70764	2.15701	1.32135				UP	UP
Tgif1	2.40369	2.17059	1.2246				UP	UP
G930009F23Rik	2.20604	2.43627	0.660177				UP	UP
A630001O12Rik	2.08899	2.273	1.32982				UP	UP
Csf2	2024.15	0.957362	8.1996				UP		UP
Gml	901.973	0.0936437	2.71318				UP		UP
Clec4e	735.252	0.470295	123.618				UP		UP
Serpinb2	212.536	0.916979	2.86889				UP		UP
Gm4952	104.774	0.751285	10.8659				UP		UP
Camta1	81.5745	0.387781	3.37292				UP		UP
Traf1	75.8425	1.23587	13.2661				UP		UP
Gpr84	57.5168	0.429679	2.63902				UP		UP
Gm6634	57.0077	1.18733	14.4039				UP		UP
D730047E02Rik	45.6923	0.616704	2.18618				UP		UP
1810007D17Rik	39.9605	0.250464	13.0251				UP		UP
1300017J02Rik	35.5646	0.524103	5.14908				UP		UP
Fermt3	34.4503	0.924924	3.09464				UP		UP
Atp13a4	30.7391	0.271123	3.8063				UP		UP
Ampd1	29.4988	1.64451	22.121				UP		UP
Icam1	29.3952	0.29278	10.3023				UP		UP
Sox30	28.3277	0.159202	2.16555				UP		UP
Lif	27.7337	1.04264	3.24582				UP		UP
Hspa1a	26.2536	1.26092	17.3973				UP		UP
Gm4984	23.6062	0.778606	2.61382				UP		UP
Mmp13	22.7777	0.201161	6.97103				UP		UP
1700007K13Rik	22.7227	1.29504	2.41809				UP		UP
Phlda1	21.8776	1.03319	2.06026				UP		UP
5031415H12Rik	21.6453	0.940708	3.92787				UP		UP
Ggact	21.3688	0.926861	2.22371				UP		UP
Rbm33	20.001	1.95343	2.5019				UP		UP
Ccdc81	18.7592	0.594444	5.9007				UP		UP
Fosl1	18.4883	0.949875	2.25476				UP		UP
Gch1	17.1823	1.29932	4.29672				UP		UP
AI594671	16.7916	0.762741	5.22907				UP		UP
Spib	16.3186	1.07261	2.20547				UP		UP
Lsmem1	16.1358	1.62585	3.24636				UP		UP
Hkdc1	15.1029	0.870123	13.5384				UP		UP
Abcc8	14.9057	1.23618	3.68801				UP		UP
9530057J20Rik	12.6131	1.35379	3.80399				UP		UP
Il17f	12.4821	0.599949	2.21133				UP		UP
F630201L12Rik	12.4344	0.974375	3.60224				UP		UP
Piwil2	11.8572	0.389993	2.95427				UP		UP
Hbegf	11.8104	0.966065	2.26715				UP		UP
Tcf24	11.4743	0.875775	2.61932				UP		UP
A030001D16Rik	11.0655	0.568145	8.79249				UP		UP
Dusp16	10.5097	0.434635	4.53439				UP		UP
Shd	10.4106	0.507623	2.74105				UP		UP
4930459C07Rik	10.2902	0.917824	23.5792				UP		UP
U90926	9.9594	1.01501	6.46362				UP		UP
Stk40	9.75372	1.09712	3.5407				UP		UP
Mansc1	9.58108	0.585743	2.85552				UP		UP
Zfp389	9.57046	1.62004	6.81362				UP		UP
Fos	9.53781	0.943819	11.4252				UP		UP
Cyp3a25	9.27877	0.932658	2.39161				UP		UP
Ccl3	9.15446	0.36187	7.2455				UP		UP
Itgb6	9.14407	0.217075	2.77898				UP		UP
Cyp3a57	9.02024	0.179794	4.27787				UP		UP
4930562C15Rik	8.96231	0.633527	3.37463				UP		UP
Hsph1	8.96098	1.79883	2.89008				UP		UP
Ccrn4l	8.71123	1.50452	2.64041				UP		UP
Rfx8	8.59799	0.0850918	2.57294				UP		UP
Gm15340	8.39394	0.713245	6.1858				UP		UP
Ptx3	8.28851	1.09722	12.2978				UP		UP
AU042410	8.25822	1.03599	8.01442				UP		UP
B3gnt6	8.10364	0.074038	2.17973				UP		UP
Tnip1	8.08839	1.17273	5.26305				UP		UP
A330084C13Rik	8.07301	0.494705	2.12136				UP		UP
Slc25a37	8.02308	0.69039	2.01118				UP		UP
Enthd1	8.0157	0.882948	3.69999				UP		UP
Ifne	7.90263	0.920858	3.93524				UP		UP
Ldhc	7.85848	1.13284	8.17775				UP		UP
Chordc1	7.52805	1.27065	2.40799				UP		UP
Stx11	7.34469	1.82298	4.67265				UP		UP
Dlgap1	7.32237	0.155668	7.24344				UP		UP
Taf7	7.29412	1.17134	4.47006				UP		UP
Gp5	7.2279	0.689597	2.25066				UP		UP
Nfkb1	6.92714	1.53449	3.72211				UP		UP
Slc7a11	6.87737	1.68905	2.55129				UP		UP
Prl7d1	6.80017	0.0878835	3.09654				UP		UP
Egr1	6.76771	0.835175	8.536				UP		UP
9430069I07Rik	6.66556	0.341395	4.17063				UP		UP
Agbl3	6.39417	0.506849	4.7276				UP		UP
Hivep2	6.24905	1.19773	2.14762				UP		UP
Neurl3	6.22673	1.2315	7.26195				UP		UP
Btnl9	6.1098	0.929366	3.78853				UP		UP
Lats2	6.10792	1.04551	3.93607				UP		UP
Slc7a3	6.07587	1.69106	2.91637				UP		UP
Ccnt2	5.99269	1.28517	2.32752				UP		UP
Junb	5.94156	0.911453	2.54765				UP		UP
Gm5475	5.81231	0.671878	5.39413				UP		UP
Ly75	5.8051	1.4958	2.36997				UP		UP
Tmem184a	5.74151	0.55766	5.29231				UP		UP
Hist1h4m	5.73922	0.773522	2.90075				UP		UP
Havcr2	5.73397	0.515763	2.94893				UP		UP
Gm10099	5.53639	1.14676	2.38034				UP		UP
Sdad1	5.48796	1.08527	2.01661				UP		UP
1200007C13Rik	5.48369	0.43088	2.32376				UP		UP
Ier2	5.43128	0.960798	2.21414				UP		UP
Rbpj	5.42812	0.642669	2.83408				UP		UP
Oaz3	5.42258	0.306899	2.26618				UP		UP
Slc30a8	5.38965	0.870656	2.5004				UP		UP
Fam132a	5.32611	0.803574	2.14578				UP		UP
Egr2	5.30473	0.527301	4.24497				UP		UP
5830405M20Rik	5.26168	0.395901	3.92542				UP		UP
Nt5c1b	5.21659	0.125127	4.53226				UP		UP
2010107G12Rik	5.14086	0.860638	2.09262				UP		UP
Morc2b	5.13412	0.51386	2.4722				UP		UP
4933435E02Rik	5.01765	0.600466	2.00046				UP		UP
Tmem30c	4.93534	0.7246	2.58557				UP		UP
Lin7c	4.81716	1.42208	2.10937				UP		UP
Rab8b	4.72983	1.11421	3.1774				UP		UP
Ccnl1	4.65731	1.05519	2.99617				UP		UP
Clic4	4.63448	1.50456	2.79581				UP		UP
Hpx	4.63114	1.01497	2.94535				UP		UP
5430416G10Rik	4.57338	1.09045	2.49218				UP		UP
Tslp	4.54947	1.42844	11.8413				UP		UP
Chrna10	4.51502	1.70428	27.0033				UP		UP
Zfpm2	4.48738	1.06142	2.46461				UP		UP
Amn	4.47944	1.1509	2.51617				UP		UP
Rgs8	4.44617	1.50071	4.74828				UP		UP
Rasgrf2	4.42979	0.22445	2.75163				UP		UP
Il1b	4.41875	0.191519	5.44421				UP		UP
Rspo1	4.34822	1.09941	8.34054				UP		UP
Vwce	4.326	0.868796	2.62641				UP		UP
Zfp655	4.30445	1.5843	2.30059				UP		UP
2310026L22Rik	4.30197	0.81458	4.91228				UP		UP
Ccl2	4.28893	1.08409	10.4788				UP		UP
Rlim	4.24658	1.28069	4.83212				UP		UP
Zswim4	4.23142	0.697686	2.15845				UP		UP
Fgf18	4.22271	0.475943	2.63669				UP		UP
Msantd1	4.21049	1.01419	2.51605				UP		UP
Cldn4	4.1738	0.89307	3.34486				UP		UP
Tnfrsf10b	4.08908	0.930144	2.78286				UP		UP
Efcab6	4.08276	0.705672	2.27681				UP		UP
Hist1h2bg	4.06049	0.482549	2.76076				UP		UP
Map3k19	4.05291	0.33616	6.01442				UP		UP
Tfcp2l1	4.02857	0.304453	5.16523				UP		UP
C78859	4.01482	0.71784	2.26219				UP		UP
Gm5067	3.9455	1.05976	2.66739				UP		UP
1810020O05Rik	3.87	1.22073	2.07157				UP		UP
Traf2	3.85481	1.33132	2.1762				UP		UP
Cd44	3.84066	1.42538	2.37137				UP		UP
Cflar	3.83914	1.80585	2.40141				UP		UP
Elavl1	3.8387	1.13446	2.06483				UP		UP
Slc3a1	3.81309	1.43517	2.55777				UP		UP
A930006D01Rik	3.77526	0.721464	2.4476				UP		UP
Itgav	3.75576	1.07874	3.46724				UP		UP
Diap2	3.66891	1.02949	4.91155				UP		UP
Parp3	3.63997	1.81822	2.60301				UP		UP
Trmt61a	3.62517	1.40895	2.65712				UP		UP
Rbm47	3.62037	0.141794	2.48278				UP		UP
Pik3r5	3.60106	0.867221	2.2569				UP		UP
Tma16	3.56926	1.38468	2.0085				UP		UP
Klf6	3.56175	1.32903	2.29519				UP		UP
D7Ertd183e	3.55712	0.584942	2.79222				UP		UP
Baat	3.5246	0.349184	8.06779				UP		UP
Pvr	3.50061	1.35492	2.04167				UP		UP
Nfkbib	3.47585	1.21444	2.46838				UP		UP
1700007E05Rik	3.46688	0.62669	2.36438				UP		UP
Jun	3.45126	1.76993	5.43114				UP		UP
Nle1	3.43994	0.937966	2.0517				UP		UP
Efcab8	3.43882	0.612529	2.09899				UP		UP
Pla2g4e	3.38897	0.923608	6.54428				UP		UP
Adra2a	3.38293	0.462114	14.8695				UP		UP
Adhfe1	3.37331	1.05806	2.91975				UP		UP
Nfkb2	3.36276	1.48391	4.22968				UP		UP
Rrs1	3.3048	1.116	2.61756				UP		UP
Stx16	3.28197	1.31528	3.27946				UP		UP
Igfbp7	3.27544	1.73391	2.55483				UP		UP
9130409I23Rik	3.19599	0.160079	2.17744				UP		UP
Tank	3.16158	1.48803	2.50371				UP		UP
Il1rl1	3.15952	0.684199	4.02718				UP		UP
Gm6297	3.15734	0.34621	2.05655				UP		UP
Cmtr1	3.13806	1.88683	2.93788				UP		UP
Gm10636	3.10147	0.547947	6.09418				UP		UP
Col20a1	3.09625	1.01215	2.70456				UP		UP
Ninl	3.08235	0.973799	22.6832				UP		UP
Riiad1	3.07961	1.31102	3.52398				UP		UP
Slc4a9	3.06756	0.462004	2.21956				UP		UP
Ggct	3.05775	0.970683	2.21856				UP		UP
Eaf2	3.03052	0.977376	2.05403				UP		UP
Sapcd1	3.0151	0.6133	2.05316				UP		UP
Ier5	2.98924	1.02042	2.04162				UP		UP
Dppa3	2.97631	0.132345	4.78319				UP		UP
Atrx	2.97099	0.914278	2.50271				UP		UP
Fam131a	2.9652	0.353002	3.27338				UP		UP
Rrp12	2.9563	0.712779	2.02304				UP		UP
Olfr543	2.95354	0.270982	2.1546				UP		UP
4933408B17Rik	2.9276	0.547821	15.1515				UP		UP
Bid	2.92254	1.91131	2.34408				UP		UP
Tnfaip2	2.91731	1.47523	2.57924				UP		UP
Pgs1	2.90216	1.03844	2.17814				UP		UP
Psmd10	2.89417	1.18786	2.15959				UP		UP
Hist1h2ae	2.8738	1.03059	2.32136				UP		UP
Chrna9	2.86441	0.452419	3.38327				UP		UP
Rrp9	2.85932	1.22449	2.37282				UP		UP
Lgals2	2.85529	1.07324	2.66397				UP		UP
8030462N17Rik	2.83307	1.09381	2.76336				UP		UP
Nrg4	2.83171	1.1798	2.4932				UP		UP
Pcbp3	2.8303	0.345617	2.94557				UP		UP
Mylk	2.80427	1.06926	2.15476				UP		UP
Tnc	2.76548	0.113114	2.97953				UP		UP
Smim3	2.76482	0.600684	2.09358				UP		UP
9130004C02Rik	2.75917	0.894386	4.57956				UP		UP
Vma21	2.75513	1.15759	2.51302				UP		UP
Defb36	2.75118	0.0942895	2.01931				UP		UP
Slc9a8	2.74006	0.934885	3.17394				UP		UP
2610524H06Rik	2.72643	1.02553	2.61068				UP		UP
Smad7	2.72484	1.35892	2.02337				UP		UP
Ikzf5	2.71631	1.82907	2.40258				UP		UP
Aen	2.68343	1.45408	2.40042				UP		UP
Vcam1	2.68276	0.478938	59.8904				UP		UP
4933412L11Rik	2.66207	0.616836	3.09358				UP		UP
Aifm3	2.65099	0.930701	2.26677				UP		UP
Fam189a1	2.64914	0.960991	2.10314				UP		UP
Timm10	2.63784	1.05028	2.31923				UP		UP
C130033p17rik	2.62853	0.528824	2.89743				UP		UP
4930471E19Rik	2.56966	0.339394	2.0819				UP		UP
Speer4d	2.56496	0.997812	4.01813				UP		UP
LOC101056066	2.52361	0.817752	3.74465				UP		UP
Rnf19b	2.51525	1.4103	2.29889				UP		UP
Zfp819	2.48892	0.636167	4.53893				UP		UP
Esm1	2.4851	0.283051	2.61008				UP		UP
BC065403	2.47972	1.16028	2.75702				UP		UP
Kalrn	2.44654	0.411112	16.8902				UP		UP
Stx6	2.44636	0.914146	2.18726				UP		UP
Ankfy1	2.4463	1.92952	2.44642				UP		UP
Serpinb1b	2.43559	0.946385	5.23186				UP		UP
AA684185	2.42545	0.450916	2.80296				UP		UP
4930447I22Rik	2.42063	0.367047	3.19697				UP		UP
Trim9	2.41575	0.970915	4.87425				UP		UP
Prl8a2	2.39336	0.22329	2.61663				UP		UP
Pggt1b	2.37745	1.431	2.21788				UP		UP
Cpeb4	2.36622	1.23055	2.53086				UP		UP
6820408C15Rik	2.34006	0.948808	2.04134				UP		UP
Spink14	2.32938	0.368113	3.2811				UP		UP
Sgms2	2.32835	0.681079	2.59956				UP		UP
Chat	2.32634	0.720434	2.6692				UP		UP
Tekt2	2.32135	0.608253	2.14423				UP		UP
Pmepa1	2.30839	0.391656	2.3633				UP		UP
Serpinb6b	2.30621	0.902688	2.11228				UP		UP
Zfp281	2.3046	1.24991	2.15406				UP		UP
Vegfc	2.2937	0.993834	3.83208				UP		UP
4933407I18Rik	2.28638	1.01496	2.04828				UP		UP
Eif6	2.28526	1.33305	2.01679				UP		UP
Abtb2	2.26992	1.40233	4.35458				UP		UP
Zswim6	2.24138	0.951456	3.79105				UP		UP
Tmem170b	2.2364	1.20609	2.142				UP		UP
Anxa11	2.22015	1.36149	2.12409				UP		UP
Cebpg	2.21216	1.41168	2.52499				UP		UP
Hck	2.20996	0.324002	18.9347				UP		UP
Klhl25	2.20958	0.818992	2.68453				UP		UP
Trp63	2.19367	0.76639	2.3565				UP		UP
Idi2	2.19255	0.413915	6.65863				UP		UP
Cct6b	2.18584	1.01672	2.32663				UP		UP
Slamf9	2.1802	0.241021	2.86425				UP		UP
1700015F17Rik	2.17659	0.84847	2.00043				UP		UP
Hist1h3a	2.17439	0.765532	2.22559				UP		UP
4932431P20Rik	2.14513	1.02369	4.18536				UP		UP
Gm9758	2.13014	0.284013	2.80223				UP		UP
Trio	2.1287	1.32203	2.45338				UP		UP
Foxred1	2.11306	1.31823	2.02483				UP		UP
Dnaja1	2.11062	1.24979	2.4124				UP		UP
Gm9484	2.10316	1.19131	2.92841				UP		UP
Dtx1	2.08576	0.810037	5.75446				UP		UP
Cxcl3	2.0802	0.922805	12.57				UP		UP
Spats2l	2.06596	0.472659	4.1106				UP		UP
Hist1h1a	2.05251	0.991553	2.03891				UP		UP
Samd4	2.04281	1.06965	2.49125				UP		UP
Gm5591	2.01848	0.316132	2.08402				UP		UP
Srsf11	2.015	0.918864	2.35178				UP		UP
Csf3	269.035	0.337832	0.623885				UP
Grhl2	81.0537	0.604872	0.580794				UP
Uox	66.3915	0.704895	0.946494				UP
Gm11563	61.6511	0.885587	1.05604				UP
Ceacam20	61.3985	1.15633	1.28127				UP
Il1a	58.2824	0.135152	1.04083				UP
Ereg	55.1496	0.473412	1.0438				UP
Plb1	44.3955	0.645552	1.0356				UP
Degs2	44.1238	1.34144	1.26987				UP
Gsg1	37.3966	0.318741	1.0449				UP
Prss56	35.8672	0.998365	0.872273				UP
5330411J11Rik	34.0926	0.191857	1.05257				UP
Stmn4	33.9875	0.735848	1.17323				UP
Ngf	25.9393	1.23092	1.2016				UP
Arc	25.3195	0.944813	1.49874				UP
Il1f6	24.7792	0.91357	1.02788				UP
Ctxn2	23.5354	0.384467	0.946291				UP
Hemt1	23.1851	1.09936	1.41298				UP
Zfp407	21.7499	0.744349	1.88069				UP
Clec4d	20.5309	0.281526	1.99488				UP
Prss55	20.4068	0.987178	1.14013				UP
Ptgs2	20.1154	0.768175	1.03666				UP
Ccser1	19.5019	0.416259	1.71626				UP
Hfm1	19.3388	0.895841	1.51986				UP
4930580E04Rik	18.9454	0.223486	1.06182				UP
Tmc7	18.8041	0.954959	1.04635				UP
Tnfrsf9	18.5726	1.8418	1.35312				UP
4931403G20Rik	18.14	0.729766	0.977515				UP
Fasl	17.7661	1.39839	1.81369				UP
Stab2	17.58	1.22153	1.06331				UP
Iqca	17.3682	0.22211	0.75278				UP
Serpinc1	16.9341	1.16882	0.845718				UP
Gdf3	16.9184	0.37541	1.03338				UP
Gm3367	16.8208	0.266716	0.964032				UP
Gm6370	16.6881	0.973843	0.958109				UP
Dusp8	16.6411	1.60504	1.07303				UP
Rnf222	16.5103	0.817385	1.28232				UP
Il18rap	16.4172	0.979657	1.53274				UP
Myo1g	16.3338	1.0299	0.843809				UP
Dhdh	14.6146	0.740354	0.712367				UP
Dnajb1	14.5283	0.9546	1.69152				UP
Il20	14.2972	0.591232	1.06679				UP
Cabyr	14.0548	0.982227	1.0054				UP
Fbxl13	14.0359	1.00186	0.759775				UP
Nrcam	13.8812	0.933735	1.29332				UP
Amhr2	13.7466	1.04223	0.773773				UP
Ly6k	13.061	0.780303	1.02439				UP
Fcgr1	13.0217	1.10321	1.04442				UP
Gm14168	12.881	0.905751	0.70701				UP
Gal3st1	12.8583	0.916755	1.10361				UP
A030014E15Rik	12.679	0.573176	1.39545				UP
Lce3a	12.4753	1.39503	0.947739				UP
4921509J17Rik	12.347	0.909863	1.29878				UP
Kdr	12.2914	0.915365	1.58054				UP
Qpct	12.2911	0.932994	1.34395				UP
Pigz	12.1041	0.930848	0.787284				UP
Mdga1	12.0666	0.291705	1.02666				UP
Bfsp1	11.4577	0.981256	0.744881				UP
Rrh	11.2426	1.66272	1.02835				UP
Cyp27b1	10.9922	0.986182	1.09322				UP
Rcsd1	10.8788	0.876944	0.948681				UP
Maff	10.7605	1.43216	1.94382				UP
Mylk3	10.6971	0.515895	1.36643				UP
Ppef2	10.6496	0.433489	1.99888				UP
Clec7a	10.6	0.691372	1.60297				UP
Hecw2	10.5463	0.706285	1.0979				UP
6430553K19Rik	10.3956	0.99318	1.2045				UP
Prl2a1	10.3659	1.69434	1.40126				UP
Smco3	10.3555	0.442596	0.481753				UP
Serpina4-ps1	10.3518	0.819701	0.191575				UP
Zc3h12a	10.1241	1.28703	1.19393				UP
Slc7a2	10.002	0.147694	1.44495				UP
B230216G23Rik	9.85181	0.77363	1.43969				UP
Gm13298	9.80944	0.967459	0.863676				UP
Slco4a1	9.77341	0.634869	0.997748				UP
4933422A05Rik	9.77117	0.722433	1.33194				UP
Plk3	9.70192	0.853378	1.32777				UP
Cyp3a13	9.68818	1.64203	1.48499				UP
Ahr	9.67386	1.24548	0.642808				UP
Tuba3b	9.54055	1.19405	1.38922				UP
Prl3d2	9.45997	0.113385	0.84991				UP
Htr2b	9.41153	0.480526	1.49953				UP
Cmss1	9.25624	1.04447	1.74635				UP
Aph1b	9.25548	0.724239	1.28421				UP
Cblc	9.11704	0.783191	0.975762				UP
Rassf6	9.10775	0.0739732	1.68506				UP
1600002D24Rik	8.9441	0.713601	1.06954				UP
Mospd4	8.859	1.14762	1.1235				UP
Cxcl5	8.76049	0.728125	1.3463				UP
Gpr156	8.70924	0.866561	1.19632				UP
Krt23	8.70442	0.478826	1.02386				UP
Gsap	8.65019	0.786096	0.739865				UP
Ier3	8.61208	0.976017	0.968554				UP
Tuba3a	8.56949	1.00869	1.22233				UP
1700001J03Rik	8.50978	1.08082	1.86259				UP
Gm5544	8.48088	0.742577	1.16046				UP
Gm10532	8.45818	1.01321	1.20512				UP
Il1f9	8.42423	0.941533	0.931838				UP
Clec4a1	8.31795	1.03707	1.50517				UP
Adamts13	8.27649	1.12232	1.56279				UP
4930449I24Rik	8.24613	0.868218	1.07065				UP
1500002F19Rik	8.19067	0.714222	1.50004				UP
Gm10661	8.13536	0.562001	1.20223				UP
Slc25a25	8.11248	1.35403	1.41626				UP
Tnf	8.06329	1.60348	1.15763				UP
Hrh1	8.02549	0.712961	0.356754				UP
A730093L10Rik	7.9728	0.759359	1.1965				UP
Skint7	7.91162	0.344261	0.791838				UP
Noxred1	7.84267	1.13338	1.53849				UP
Gm8075	7.81838	0.647288	0.969747				UP
Wnt7b	7.75047	0.769647	1.15038				UP
Gckr	7.72613	1.1386	0.917542				UP
Fgfr4	7.67212	0.5885	1.81234				UP
Pou4f2	7.65324	0.539951	0.604951				UP
Il1r2	7.57929	1.82375	0.75322				UP
Ttc39b	7.56703	1.12808	1.79065				UP
A3galt2	7.53736	1.00391	1.28637				UP
Otogl	7.37037	0.737017	1.48017				UP
Krt17	7.33071	1.06523	1.02245				UP
Adipoq	7.30607	0.372945	1.22421				UP
Tm4sf4	7.29265	1.00112	1.11798				UP
Tnnt2	7.11249	0.829077	1.19284				UP
P2ry6	7.09514	0.853495	1.66673				UP
Ttll11	7.04424	1.37538	1.17043				UP
Sod2	7.02022	1.17547	1.72832				UP
1700021A07Rik	7.01322	0.965773	0.960097				UP
Grem2	6.96769	1.03835	0.568062				UP
Atp8b3	6.8275	0.612087	0.474854				UP
Ccdc19	6.81428	0.786619	1.39475				UP
Gm6034	6.76292	0.866078	1.6374				UP
Ankk1	6.76105	0.483454	1.12648				UP
Tex19.1	6.74458	0.43369	0.930091				UP
Ovgp1	6.73727	1.0122	1.48376				UP
Casc1	6.67832	0.453932	1.30923				UP
Fmn2	6.57836	0.606401	1.0361				UP
Ell2	6.56457	1.03594	0.783271				UP
Vsig2	6.52004	0.709907	0.99243				UP
1700125H20Rik	6.4914	0.753549	1.30774				UP
Rtn1	6.46977	0.269441	1.05147				UP
Il19	6.40584	1.00532	1.17279				UP
Adtrp	6.40051	1.02251	1.25333				UP
9430008C03Rik	6.38216	0.92933	1.5554				UP
Asb11	6.38192	0.743851	0.67735				UP
Hcst	6.35102	0.962613	0.820421				UP
7330403C04Rik	6.31292	0.977115	0.917512				UP
Lix1	6.29005	0.365465	1.03696				UP
Selplg	6.28711	0.937618	1.04748				UP
Adam30	6.28012	1.00634	1.14716				UP
Colec11	6.27298	1.02312	1.5971				UP
Ecel1	6.24282	0.843564	1.05231				UP
Eid3	6.23939	1.11902	1.23946				UP
Olfr1314	6.14684	0.696953	0.808528				UP
Slc6a12	6.12604	0.745447	0.851692				UP
Chrna1	6.10939	0.857305	0.933127				UP
Myo15	6.08066	0.911544	0.832832				UP
1700085C21Rik	6.06457	0.235672	1.02262				UP
Gm11974	6.01379	0.96151	1.47035				UP
Trim31	5.99398	0.160856	1.44202				UP
2010300C02Rik	5.93461	0.552593	1.92018				UP
1700037F03Rik	5.92941	0.116048	0.743733				UP
Fam78b	5.92798	0.72783	1.07596				UP
Tecta	5.92474	1.54834	0.740855				UP
Ercc6l2	5.86825	1.03194	1.34553				UP
Tead1	5.85333	0.962942	1.19159				UP
Hspa4l	5.82825	1.03845	1.24291				UP
Kcne4	5.82803	0.615145	0.582793				UP
Myom2	5.81162	1.20995	1.48641				UP
Arhgef6	5.80183	0.956666	0.883389				UP
Cyp2g1	5.79005	0.956575	0.966466				UP
Gm5486	5.76433	0.123355	0.544058				UP
Osmr	5.73119	1.1476	1.02717				UP
Cnga3	5.72037	0.838362	0.726181				UP
1810062G17Rik	5.70911	1.21793	0.51905				UP
Cpne5	5.70816	0.870533	0.831685				UP
Kcnk10	5.68896	0.146315	1.47686				UP
Rsbn1	5.67958	1.13544	0.981833				UP
Gm3643	5.65664	1.05482	1.49148				UP
Nmt2	5.62154	0.89697	1.56784				UP
Soat2	5.59936	0.955984	1.09303				UP
Syt17	5.56871	1.17726	1.45287				UP
5730422E09Rik	5.55983	0.816008	1.0163				UP
Vgf	5.53991	0.145746	0.7722				UP
Filip1l	5.51181	0.11471	1.91096				UP
Rbks	5.50822	1.21545	1.5277				UP
Nfkbiz	5.50613	1.00435	1.55936				UP
Rasgef1a	5.49322	1.07884	1.94461				UP
Folr2	5.48405	0.770639	1.02776				UP
Sbno2	5.47833	1.3191	1.39476				UP
Mybl1	5.47714	0.820102	1.13297				UP
Mia	5.42168	1.11878	1.5054				UP
1810041L15Rik	5.40778	0.353886	1.01847				UP
Nfasc	5.35394	0.93437	0.736885				UP
Dppa2	5.2555	0.128777	1.08915				UP
Gm960	5.24446	0.139226	0.929138				UP
Ltbp1	5.21966	0.909853	0.818079				UP
Pabpc1l	5.21315	1.08899	0.712488				UP
Fbxl5	5.15356	0.576073	1.40941				UP
Grin3b	5.12618	1.25171	0.996425				UP
Acvr1b	5.07005	1.10196	0.390958				UP
Mef2b	5.06781	0.514846	1.96077				UP
1700045H11Rik	5.06295	0.298381	1.46024				UP
Tmprss11f	5.03915	0.9899	0.594136				UP
Il13ra2	5.01428	0.769312	0.845044				UP
Bdkrb1	5.01076	0.972718	1.12765				UP
Swt1	5.00982	0.834774	1.33618				UP
Spry2	5.0091	0.839984	0.763384				UP
Klf5	4.97876	0.683539	1.08568				UP
Gm10731	4.963	0.811877	1.25647				UP
Tex35	4.92709	1.07453	1.01242				UP
Zswim5	4.91838	0.742655	1.29883				UP
Kctd4	4.89818	0.81166	1.41683				UP
Zfand2a	4.89465	1.3089	1.56498				UP
Arrdc4	4.88372	0.750381	0.983113				UP
Itprip	4.87792	1.04973	1.47563				UP
Dram1	4.84104	0.171624	1.01815				UP
Olfr1036	4.82727	0.995052	1.2224				UP
Sdcbp2	4.82477	0.943329	1.21691				UP
N4bp2l1	4.82374	1.06905	1.15296				UP
Znrf1	4.82156	1.49247	1.65447				UP
Gm6288	4.81918	1.06091	1.24434				UP
Slc1a7	4.81885	0.980293	0.998867				UP
Slc35d3	4.80519	0.274595	1.51746				UP
4933417D19Rik	4.7909	0.597852	1.04054				UP
4930445G23Rik	4.78317	0.866432	1.22242				UP
43535	4.75147	0.162551	1.98501				UP
Lat2	4.74739	0.885233	1.86589				UP
Icosl	4.7386	1.55832	0.926084				UP
6430706H07Rik	4.7246	0.993943	1.39446				UP
C030046G05	4.71964	1.54495	0.84269				UP
Gm10457	4.7046	0.591674	1.54745				UP
Srrm4	4.70188	0.54878	1.18484				UP
Gnrh1	4.67707	0.748048	0.90199				UP
1110002E22Rik	4.67101	0.546125	0.585404				UP
Ccdc117	4.66501	1.17926	1.54957				UP
Creb3l3	4.65349	0.884483	0.592663				UP
Defb28	4.6462	0.430654	0.881496				UP
Col2a1	4.63223	0.915247	0.827791				UP
Mfsd6l	4.58906	1.04695	1.63127				UP
Itpripl2	4.58223	0.910271	1.4381				UP
Slc8a2	4.55345	1.02407	0.729847				UP
3110027N22Rik	4.54359	0.830472	0.898868				UP
Slc16a14	4.51799	0.882958	1.01261				UP
Zmynd15	4.48035	0.303521	1.01465				UP
Mmp9	4.4792	0.718619	1.67817				UP
Hist1h2ac	4.47302	0.78201	1.27212				UP
4930556L07Rik	4.47258	0.906421	1.1987				UP
Serpina5	4.45117	0.191626	1.76318				UP
Chka	4.44124	0.953899	1.75259				UP
Ets2	4.43112	1.44393	1.84774				UP
Usp31	4.41867	0.909142	1.13705				UP
Egr4	4.40936	0.115422	1.05897				UP
Zkscan8	4.40754	1.01777	1.77891				UP
Mdm2	4.39926	1.79623	1.36589				UP
Ccdc154	4.39465	0.741189	1.40496				UP
Gm17019	4.37798	1.02277	1.25935				UP
Mtf2	4.3779	1.05751	1.39089				UP
Cfd	4.36188	0.806028	1.46878				UP
5730437C12Rik	4.35086	0.663662	1.06197				UP
Oser1	4.34927	1.29349	1.92402				UP
Gm10408	4.3449	0.636068	0.938631				UP
Ptges	4.33192	0.694865	1.5767				UP
Klra2	4.32432	0.757725	0.949142				UP
Fscn2	4.30868	1.29747	0.663807				UP
Slc39a14	4.29871	0.895589	1.10913				UP
Bfsp2	4.29468	0.840879	1.41372				UP
Rnf149	4.28599	0.776689	0.883929				UP
9330198I05Rik	4.28279	0.426611	1.08989				UP
Tex33	4.24508	0.862101	1.46363				UP
Osbp2	4.24429	0.622834	1.18561				UP
Myc	4.23835	0.735483	1.86013				UP
Cxcl16	4.23313	1.05459	1.13661				UP
Ubap1	4.22841	1.32386	1.39483				UP
1810032O08Rik	4.21888	1.31208	1.10768				UP
Eaf1	4.21265	1.11115	1.30979				UP
Dnajb4	4.20066	0.905512	1.17853				UP
Gm10639	4.19813	0.623646	1.33835				UP
Stam	4.13926	1.31716	0.809628				UP
Wdr43	4.11915	1.64662	1.84463				UP
Il1rapl1	4.11174	0.973329	0.799499				UP
Gm3960	4.0736	1.37808	1.01313				UP
Zhx2	4.04705	1.07238	1.20968				UP
B230216N24Rik	4.03795	0.798057	1.03269				UP
Cdc42bpg	4.0362	0.463968	0.543168				UP
2010310C07Rik	4.03493	0.948464	1.0434				UP
Ccdc33	4.03284	0.591447	0.756434				UP
Mmel1	4.03277	0.663026	1.17374				UP
1700007K09Rik	4.02593	0.681391	1.87449				UP
Prkag3	4.0215	1.49672	0.972252				UP
AA474408	4.01776	0.570469	1.09767				UP
Dusp5	4.01723	0.576612	1.66009				UP
Olfr606	4.00683	0.998005	1.44053				UP
Bend7	3.96981	0.780914	1.08435				UP
Spred3	3.96094	1.36352	0.824887				UP
Gna13	3.95783	1.42106	1.51692				UP
Abcc3	3.95727	0.81494	1.60909				UP
1700001L05Rik	3.95549	0.96304	1.02098				UP
Abcc1	3.94879	1.11481	1.24773				UP
Il4ra	3.94149	1.04879	1.03218				UP
Efr3b	3.93825	1.04003	1.17235				UP
Skil	3.91355	1.31988	1.23793				UP
Gm15232	3.90495	0.346909	1.71533				UP
Ube2f	3.90381	1.36407	1.84732				UP
Nefh	3.90307	0.373012	0.824988				UP
Ahnak	3.90228	0.942679	0.901262				UP
Fam151b	3.9016	1.07119	1.42832				UP
F2	3.89932	0.286698	1.29497				UP
Lrig1	3.89342	0.982582	0.814616				UP
Abcb1a	3.88439	0.929603	1.71565				UP
Cmah	3.88012	0.846843	1.04491				UP
Lce3f	3.87248	0.313691	0.893021				UP
Plaur	3.86845	0.926495	1.76027				UP
Gm9767	3.85511	0.2296	1.14452				UP
Plxna2	3.84734	1.00911	0.681679				UP
Dclk1	3.83534	1.24639	1.02235				UP
Gm12298	3.82993	0.984025	1.25354				UP
Camp	3.82483	0.955364	0.999409				UP
4933430A20Rik	3.82424	0.856067	1.42655				UP
Slc45a1	3.81709	0.535802	0.973152				UP
2810004I08Rik	3.79019	1.3928	1.49502				UP
Slc1a2	3.78241	0.339546	1.34021				UP
Hmox1	3.76901	1.13481	1.04984				UP
Slc11a1	3.76592	0.67295	0.560246				UP
Alkbh1	3.74194	1.34843	1.04313				UP
Mreg	3.72645	0.844908	1.01508				UP
Ears2	3.71341	1.32056	1.64046				UP
Tigd5	3.70727	1.01341	1.13192				UP
Foxo3	3.70599	1.1496	1.43674				UP
Syna	3.69654	0.729257	0.956296				UP
Hsbp1l1	3.69561	0.145449	0.725295				UP
Xkr6	3.68537	0.406071	1.69288				UP
2310079G19Rik	3.67586	1.15888	1.04823				UP
Prkar1b	3.67335	0.869551	0.831268				UP
4921524J17Rik	3.66673	1.25763	1.48995				UP
Stip1	3.66657	1.24803	1.63178				UP
Rassf1	3.66176	1.62039	1.36677				UP
Cdhr3	3.65768	1.1266	1.69336				UP
Tmco2	3.64635	0.108619	1.67955				UP
Mapk6	3.64511	1.31964	1.68768				UP
4930535I16Rik	3.64044	0.80004	1.70321				UP
Cdh5	3.63762	0.978447	1.5573				UP
Sgk2	3.6359	0.513976	1.06388				UP
P4ha2	3.63556	1.15473	0.39107				UP
Svop	3.62878	0.818207	0.760658				UP
Celf1	3.61314	1.1605	1.89579				UP
A630095N17Rik	3.61047	0.599707	1.13117				UP
Prelid2	3.60657	0.974869	1.10998				UP
Epha2	3.60572	0.916899	1.46446				UP
Synpo	3.59871	0.613621	0.687231				UP
Ireb2	3.5909	1.28684	1.44391				UP
Olfr1307	3.58791	0.971854	0.994586				UP
A530013C23Rik	3.58714	0.435858	0.996935				UP
Naaladl2	3.57799	0.244377	1.03663				UP
Csnk2a2	3.57087	1.04142	1.42172				UP
5730526G10Rik	3.56991	1.05708	0.863721				UP
Ttll7	3.56982	0.885536	1.33487				UP
Prl7a1	3.56937	0.183254	1.61738				UP
Pip5kl1	3.56723	0.985802	0.979342				UP
Bdp1	3.56191	1.19198	1.01866				UP
Gm9878	3.55984	0.720541	0.938175				UP
Chgb	3.55843	0.91672	1.57585				UP
1700057D03Rik	3.55595	0.12232	0.86495				UP
Als2cr12	3.54761	0.499886	1.15222				UP
Iffo2	3.54587	1.05684	1.46371				UP
Olfr1393	3.54438	0.489832	1.36119				UP
LOC101055842	3.54082	1.03736	0.852046				UP
Kctd18	3.54014	1.26021	0.937628				UP
Mfsd2b	3.53131	0.442783	0.624854				UP
Zc3h12d	3.52991	0.785318	0.953364				UP
Chd6	3.52527	1.78865	1.18243				UP
Elovl7	3.51841	0.661514	1.02237				UP
Ampd3	3.51134	0.799887	0.919439				UP
Adam28	3.51067	0.204242	0.465642				UP
Cped1	3.5101	0.281667	1.03194				UP
Batf3	3.50671	0.57971	1.51101				UP
Map3k15	3.50026	1.02524	1.82479				UP
Rab20	3.50008	0.7426	0.829691				UP
Pvt1	3.49916	1.25357	1.42396				UP
Rsph9	3.48692	0.612834	1.08147				UP
Hspa1l	3.48402	1.0022	0.952235				UP
4933433G15Rik	3.48217	0.294622	0.899927				UP
Nkpd1	3.47306	0.669925	1.09331				UP
E330037I15Rik	3.4658	0.607373	1.92468				UP
Dazap1	3.46446	0.257565	1.02624				UP
Bmyc	3.45128	0.893106	1.68199				UP
Adora2b	3.44336	0.831579	0.81573				UP
Tspan18	3.43222	0.857996	0.942726				UP
Tuba-rs1	3.43145	0.434884	0.73602				UP
Wdr96	3.40741	0.530646	1.94038				UP
Col8a2	3.40724	0.392475	0.539189				UP
1700034I23Rik	3.40542	0.179833	0.852912				UP
Slc25a47	3.40239	1.0975	0.935598				UP
Olfr1382	3.39981	1.0659	1.30658				UP
Mep1a	3.39778	0.788844	1.03576				UP
Gm14762	3.39318	0.98768	1.10136				UP
Nxnl2	3.39125	0.862194	1.7145				UP
Nrsn1	3.38959	1.02146	0.957352				UP
LOC101055922	3.37611	0.776634	1.08902				UP
Gm129	3.37139	0.951055	0.768898				UP
Gm9883	3.36483	0.900306	0.713666				UP
Adam21	3.36437	0.862166	1.0574				UP
Lpin2	3.36263	0.71809	1.26164				UP
Olfr224	3.35489	0.997004	1.13165				UP
Prpf39	3.35429	1.22794	1.28334				UP
Stx3	3.34682	0.830182	1.11719				UP
Pim1	3.34099	1.09834	1.61341				UP
Ccdc170	3.33676	0.779387	0.625573				UP
Ifitm5	3.33635	1.11087	0.873803				UP
Ptpn12	3.33294	1.10074	1.38195				UP
Plxna4	3.33095	0.2003	1.02859				UP
Adig	3.32999	0.843514	1.26273				UP
Siah2	3.32751	1.04152	1.09637				UP
Mmp1b	3.32416	0.229489	1.05069				UP
Atp6v1e2	3.3229	1.01976	0.94403				UP
D8Ertd82e	3.32191	0.878106	1.28101				UP
Dlg1	3.3218	0.902394	1.01281				UP
Gstt4	3.32145	0.797625	1.36891				UP
Dnase1	3.31594	0.899731	1.56914				UP
Hey1	3.31536	0.636916	0.425687				UP
Nckap1l	3.31125	0.596504	1.56414				UP
BC026513	3.30932	0.675905	1.03383				UP
Arhgap22	3.3044	0.807345	1.23903				UP
Procr	3.30276	0.977848	1.04156				UP
Apol8	3.29221	0.675073	1.15282				UP
Spty2d1	3.27939	1.17604	1.89358				UP
Zc3h12c	3.27797	1.19051	0.975664				UP
Fgfr3	3.27621	1.21332	1.21779				UP
Nfe2l2	3.27512	1.18067	1.01549				UP
Cacybp	3.27035	1.19988	1.98072				UP
Bag3	3.26666	0.900372	0.933109				UP
Abt1	3.25269	0.0813433	0.856445				UP
Ipo7	3.25106	0.743553	1.73439				UP
Zfp623	3.24998	1.19341	0.835668				UP
Msi2	3.24097	0.264103	1.25038				UP
Fam19a2	3.23488	0.363254	0.441627				UP
Prkch	3.22954	0.698483	0.783				UP
Bcl2l15	3.22877	0.57098	1.40134				UP
Serpina3m	3.22453	0.608189	1.28745				UP
Krtap4-9	3.22448	1.15526	0.890944				UP
Plk2	3.22192	1.66074	0.972965				UP
Tmed5	3.21803	0.802381	1.45499				UP
Cobl	3.21686	1.0315	0.909142				UP
Myoc	3.21284	0.764636	0.996819				UP
Chd5	3.2106	0.772402	1.18501				UP
Tnfrsf18	3.20877	0.544335	0.756122				UP
4933426M11Rik	3.20716	1.40554	0.940783				UP
Btla	3.20514	1.19337	1.34122				UP
Tut1	3.19612	0.879464	1.3743				UP
Ankrd33	3.18737	0.665128	0.778575				UP
Ubox5	3.18532	0.808425	1.50241				UP
Prdm10	3.17992	0.762613	1.07059				UP
Mafg	3.17909	1.09131	1.33771				UP
Slc22a23	3.17782	0.706277	0.858966				UP
Zwint	3.17217	1.34723	1.74671				UP
A530058O07Rik	3.17115	0.68589	0.80189				UP
Map4k4	3.16931	1.00821	1.17051				UP
Txnrd1	3.16664	0.981018	1.19822				UP
Sncb	3.16479	0.14125	0.930993				UP
Fam212b	3.16025	1.58359	0.648873				UP
Defb26	3.15428	0.272885	1.32075				UP
Prl	3.1541	0.884052	1.46887				UP
Gdf15	3.15195	0.805468	1.56827				UP
Plekhm3	3.14916	1.07056	0.720507				UP
Aoc2	3.14219	1.01334	1.77344				UP
Bcl10	3.14125	1.12145	1.42755				UP
Pax2	3.14075	0.919907	0.967699				UP
Usp36	3.13993	0.947743	1.10667				UP
Chic2	3.13901	1.30105	1.51084				UP
Ptp4a1	3.13679	1.2378	1.3046				UP
Cep85l	3.13302	0.725109	1.04747				UP
Hist1h4i	3.13206	1.01894	1.04885				UP
Sde2	3.12599	1.31138	0.970513				UP
Aste1	3.11594	0.984438	0.870485				UP
Ptcra	3.11467	0.375684	1.03573				UP
Fam71f2	3.1139	1.30958	1.22879				UP
Amn1	3.11352	1.43773	1.78693				UP
BB014433	3.10779	0.744584	1.17341				UP
Slc11a2	3.10349	1.11114	1.96215				UP
Tbxas1	3.0982	0.890734	0.884861				UP
Dnajb2	3.09577	0.877097	1.08607				UP
Dusp6	3.09494	0.665253	0.913362				UP
Arntl	3.08771	0.99813	0.753778				UP
5430402P08Rik	3.08729	0.609265	1.29123				UP
Etf1	3.08527	1.2116	1.55265				UP
Klk6	3.08395	0.561285	1.05279				UP
Mapk8ip3	3.07604	0.841053	1.64887				UP
Grik4	3.07371	0.675885	0.99254				UP
A030005L19Rik	3.07241	0.501454	0.788405				UP
Gm7104	3.07114	0.922515	1.31397				UP
Ext1	3.06944	0.903758	1.78735				UP
Fam13b	3.06827	0.969148	1.23426				UP
Ppfia2	3.06777	0.5156	1.17027				UP
Hspe1	3.0674	1.22401	1.54769				UP
Rexo1	3.06703	0.909685	1.44167				UP
Hmga2	3.06075	0.980295	1.30003				UP
Cttnbp2nl	3.04915	1.23705	1.68649				UP
Ppap2b	3.04133	0.696035	1.01183				UP
Fgf2	3.02674	0.273078	1.79264				UP
Lrrfip2	3.02653	1.02953	1.62951				UP
Prmt6	3.0262	1.38137	1.84348				UP
Synpo2	3.02475	0.281409	0.783591				UP
Tlk2	3.01542	1.44109	1.15729				UP
A230046K03Rik	3.01316	1.6159	1.72543				UP
Cutal	3.01044	0.120793	0.853908				UP
Tmprss12	3.00777	0.12474	0.603697				UP
Zc3h6	3.00775	1.10585	1.082				UP
Amotl1	3.00302	1.10101	1.92423				UP
Wdr64	2.998	0.317883	0.812753				UP
Vipr2	2.99543	0.646937	0.862608				UP
Tnfaip8	2.99508	0.915513	1.91532				UP
Ecscr	2.99137	1.26099	0.538052				UP
Vps37b	2.9889	1.08365	0.79267				UP
Cebpb	2.98816	1.6307	0.918207				UP
Trim65	2.98743	0.877075	0.705241				UP
Iqck	2.98227	0.794929	0.889299				UP
Gm20877	2.98028	0.785472	1.89366				UP
Sash1	2.96632	1.02548	1.00314				UP
Src	2.96609	0.71758	1.76454				UP
4933411E08Rik	2.96475	0.755054	0.84807				UP
Alcam	2.96397	0.711718	1.25188				UP
Zfp646	2.95861	0.889086	1.33984				UP
5430425K12Rik	2.95323	0.959806	1.3521				UP
Tmem29	2.94989	0.387772	0.928883				UP
Zmynd11	2.94736	0.9201	1.31207				UP
Fbxo28	2.94735	1.34179	0.641994				UP
BC055111	2.94231	0.475537	1.72197				UP
Nedd4l	2.94185	0.920458	1.93829				UP
Evpl	2.93564	1.10237	0.997312				UP
Aloxe3	2.93527	0.841285	0.779965				UP
2610005L07Rik	2.92962	1.3387	1.68877				UP
Prdm2	2.92894	0.961794	1.04569				UP
Fam81b	2.92826	0.0807825	1.0533				UP
Hk2	2.92495	0.793416	0.924921				UP
Gbf1	2.92386	0.497465	1.22253				UP
Serpinb5	2.91703	0.921827	1.12383				UP
E130118H10Rik	2.91479	0.651481	1.53051				UP
Ptpn14	2.90868	1.1791	1.46306				UP
Rffl	2.90813	1.03217	1.95906				UP
Tbc1d10a	2.90683	1.09469	0.775269				UP
Gm9648	2.90642	0.934795	1.06736				UP
Mettl6	2.90205	1.11407	1.42849				UP
Zfp202	2.90173	0.936979	1.42885				UP
5430437J10Rik	2.90113	0.824063	1.02904				UP
Lats1	2.898	0.848692	1.9987				UP
Gm4583	2.89788	1.23207	0.971137				UP
Nav3	2.89665	1.12387	0.90617				UP
Slc26a9	2.89541	1.04143	1.80089				UP
LOC101056101	2.89394	1.12917	0.996856				UP
Runx1	2.89217	0.92644	1.31387				UP
Dnah11	2.88991	0.816093	0.808658				UP
Hmga1	2.88898	1.01498	1.35942				UP
Rela	2.88427	1.45573	1.88639				UP
Npc1l1	2.88121	0.835388	1.14532				UP
Chd1	2.88018	0.789569	1.73286				UP
Gm6696	2.87747	1.11572	0.966361				UP
Kcnj12	2.87498	0.808296	1.10397				UP
Gys2	2.87351	0.927625	1.04847				UP
Zbtb21	2.87176	0.961894	1.7452				UP
Cmtm8	2.87173	1.00422	1.45763				UP
Tnfrsf26	2.86811	0.444454	1.19751				UP
Chd7	2.86681	0.894648	0.990048				UP
Eea1	2.86664	1.11942	0.973843				UP
Rasl10a	2.86141	0.633991	1.43646				UP
Hnrnpa2b1	2.85535	1.22876	1.77399				UP
Pim2	2.85107	1.13972	0.584705				UP
Rnd3	2.85044	1.07911	0.640076				UP
Gm12603	2.84141	0.938068	1.99205				UP
Usp24	2.83899	0.788544	1.06864				UP
Arl5b	2.83464	1.1684	1.08911				UP
Gtf2a1l	2.83231	0.329842	0.988833				UP
Fbxw13	2.83102	1.18088	1.86277				UP
Arl6ip1	2.83076	1.01457	1.09769				UP
Tmem190	2.8287	0.342952	0.89567				UP
Ak4	2.82819	1.17611	0.783797				UP
Yrdc	2.82433	1.13001	1.55231				UP
B4galt5	2.81654	0.944237	1.67232				UP
Ppard	2.81651	1.04386	0.936931				UP
Wsb1	2.81632	1.24019	1.25686				UP
Ap4e1	2.81322	0.889463	1.24215				UP
Vmn1r58	2.81151	1.00244	1.27961				UP
5830420C07Rik	2.80498	1.09407	1.62247				UP
Pin1	2.80437	1.05664	1.29194				UP
BC017643	2.80195	1.37261	0.758053				UP
Gm9835	2.80177	0.127417	1.45087				UP
Micall1	2.78916	1.30159	0.69117				UP
Olr1	2.78755	0.934219	1.04642				UP
Prpf38b	2.78709	0.967659	1.45186				UP
Arhgef7	2.78356	1.02304	0.618975				UP
Ryr2	2.77809	0.116505	0.766522				UP
Flt1	2.77691	0.90073	1.20464				UP
Pxn	2.76869	0.909413	0.81256				UP
5830416P10Rik	2.76702	0.968799	1.25842				UP
Prr18	2.76676	0.568838	1.57065				UP
Gm4814	2.75488	0.785631	1.50387				UP
Ezr	2.74845	0.939751	1.47473				UP
Ncor1	2.74729	1.14191	0.937031				UP
Efhd1	2.74585	1.10267	0.668297				UP
Tti2	2.74554	0.444087	1.22851				UP
Lta	2.74364	0.0852462	1.67119				UP
Gal3st2	2.74324	1.15012	1.19923				UP
Zfp948	2.74132	0.838007	1.06451				UP
Brix1	2.73459	1.33796	1.31502				UP
Atr	2.73371	1.17651	1.37922				UP
Mdm4	2.73197	1.20252	1.38376				UP
Gm7972	2.73118	0.81556	1.07564				UP
Lpxn	2.7306	0.722072	1.6911				UP
Gadd45a	2.72665	1.36805	1.73962				UP
Orai2	2.72611	1.02165	0.969734				UP
Aox1	2.72528	1.23703	0.745553				UP
Frmd6	2.72304	0.312284	1.14688				UP
Gm9736	2.72156	0.461676	1.10841				UP
Mycbpap	2.72088	0.889765	1.40333				UP
Cacnb4	2.71764	0.881972	1.21858				UP
AA986860	2.71716	1.12606	0.977331				UP
Zak	2.7165	0.93361	1.11698				UP
6820431F20Rik	2.7157	1.13822	1.59756				UP
Slc25a34	2.71235	0.50043	0.131901				UP
Gm6410	2.71209	0.6336	1.00922				UP
C230073G13Rik	2.71202	1.54047	1.40881				UP
Tnni1	2.7107	0.727758	0.97872				UP
1700034F02Rik	2.70935	0.532719	0.804864				UP
Mier1	2.70745	0.946314	1.65529				UP
Ilf3	2.70678	1.21811	1.32722				UP
Dtwd1	2.70599	1.4772	1.56612				UP
C030037D09Rik	2.70218	0.772478	1.18866				UP
Gramd3	2.70194	0.948196	0.886991				UP
Fam175a	2.70092	1.18604	0.952605				UP
Gsta2	2.69993	0.657685	1.30664				UP
Ewsr1	2.69878	1.16687	1.39439				UP
Olfr1243	2.69623	0.732739	0.979965				UP
D7Bwg0826e	2.69552	0.912563	1.04162				UP
E030042N06Rik	2.68997	0.940851	1.04859				UP
Ccnt1	2.68298	1.14421	1.18163				UP
Eif4e2	2.67857	0.712713	1.25862				UP
Car14	2.67717	0.868428	1.66109				UP
Foxp1	2.67683	0.895615	1.58772				UP
6030451C04Rik	2.67535	0.571513	0.727713				UP
Cpb2	2.67381	1.05185	1.19721				UP
Fam71a	2.67153	0.538862	0.697893				UP
Ttc18	2.66752	1.13206	1.77773				UP
Rusc2	2.66497	0.922647	0.977277				UP
Nlrp4e	2.66045	1.0213	1.01849				UP
Dennd6a	2.65643	1.08199	0.96732				UP
Ripk4	2.65558	0.372227	1.3668				UP
Rbp7	2.65302	0.741216	0.561233				UP
Srgap3	2.65265	0.3181	0.98121				UP
Tfec	2.65089	0.483297	0.926613				UP
Trpm1	2.64839	0.777932	1.90043				UP
Pnma1	2.64751	0.211514	0.803399				UP
Hist1h2bp	2.64634	0.871806	1.33143				UP
G630090E17Rik	2.6356	0.936412	1.57762				UP
Elavl3	2.63528	0.154688	0.727219				UP
Prl3d1	2.63461	1.14908	0.884999				UP
Hn1l	2.62849	1.20703	1.24214				UP
Rag1	2.62799	0.146064	1.06247				UP
C430002N11Rik	2.62508	0.961507	1.00026				UP
Prkcg	2.62367	0.91836	1.18927				UP
Zfp456	2.62105	1.21035	1.22752				UP
Iqcg	2.62089	1.13131	1.22052				UP
B230214O09Rik	2.61704	1.02348	1.3659				UP
Srgap1	2.61668	0.667639	1.4136				UP
Rbfox1	2.61635	1.08134	0.822401				UP
Tmem179	2.61463	1.33857	1.1727				UP
Olfr1316	2.61398	1.02377	1.27383				UP
Gcm2	2.60852	0.944615	1.08804				UP
Zfp593	2.60579	1.02846	1.90161				UP
Gclm	2.60459	1.07537	1.36041				UP
Twist2	2.60291	0.772134	1.37713				UP
AI661323	2.60253	0.369673	1.0819				UP
Bdh1	2.60011	0.681279	1.5922				UP
AB124611	2.59998	0.911766	1.07936				UP
Arl6ip5	2.59956	0.7683	0.845201				UP
Olfr871	2.59926	0.766275	1.09105				UP
Adam19	2.59754	0.845482	0.898837				UP
Gtpbp2	2.59287	1.26191	1.85806				UP
C130045F17Rik	2.59273	0.989435	1.50677				UP
Musk	2.59007	0.955519	1.20628				UP
Cdk17	2.59006	1.00911	1.14894				UP
Gcnt2	2.58876	1.01405	1.52863				UP
Il4i1	2.58738	1.34093	0.929452				UP
Triobp	2.58617	1.17261	0.570498				UP
Nab1	2.58432	1.20126	1.0297				UP
Lrrc23	2.58369	0.444219	1.68319				UP
Homer1	2.58181	0.922717	1.161				UP
Bach1	2.57697	1.27432	1.11223				UP
Azin1	2.57384	1.03782	1.3873				UP
Ppp4r2	2.57224	1.14944	1.65536				UP
Sestd1	2.57193	0.893756	1.23994				UP
Ahsa1	2.57135	1.13822	1.27967				UP
Riok3	2.57055	1.17248	0.997176				UP
Nmb	2.57012	1.10705	1.5439				UP
Dusp4	2.5693	0.707353	1.70975				UP
Parvb	2.56863	0.969982	1.10508				UP
Tm4sf1	2.56859	1.32828	0.938686				UP
Tmem33	2.56625	1.18863	1.59452				UP
Prss52	2.56596	0.605886	1.00159				UP
Klra23	2.5635	0.37806	1.08176				UP
Akap2	2.56101	0.902617	1.30214				UP
Papd5	2.56017	0.92505	0.804033				UP
Bpnt1	2.55634	0.899358	1.81856				UP
Opn1sw	2.55634	1.17314	0.879855				UP
Fgf7	2.55314	0.875693	1.00369				UP
Slc25a2	2.55039	0.920094	1.31914				UP
Aplnr	2.54912	0.732958	0.652271				UP
Zscan25	2.5454	0.862247	0.701972				UP
Serpine1	2.54539	1.52049	1.7614				UP
Scd3	2.54373	1.11443	1.06				UP
Serpina3c	2.54365	0.572243	0.867829				UP
Ubqln1	2.54036	1.47022	1.37206				UP
1810013L24Rik	2.53813	0.91561	1.23527				UP
Hsp90aa1	2.53793	1.17201	1.67613				UP
Amigo3	2.53651	1.08295	1.38529				UP
Aebp2	2.53466	0.967998	1.41353				UP
1700013G24Rik	2.53186	1.03897	1.02732				UP
Ehd1	2.53053	1.10057	1.44231				UP
Wdfy1	2.5301	1.13952	1.01993				UP
Upp1	2.52897	1.12561	1.20348				UP
6330549D23Rik	2.52805	0.739401	0.784112				UP
Ptgir	2.52685	0.863346	1.03762				UP
Pcnp	2.51911	0.733182	1.19748				UP
Cish	2.51728	1.15933	1.09663				UP
Iapp	2.51343	0.733924	1.88334				UP
Trim47	2.51252	1.1778	1.4696				UP
Ltbp2	2.51209	0.46831	1.46147				UP
Pcdh10	2.51191	0.780242	1.0723				UP
1700038P13Rik	2.51175	0.792037	0.88945				UP
Smndc1	2.5117	1.26329	1.56213				UP
Plcl1	2.51045	0.300994	1.32593				UP
Als2cl	2.50952	0.971024	1.29299				UP
Tcp11	2.50565	0.73437	1.39758				UP
Npl	2.50473	0.703832	1.77923				UP
Arih1	2.49981	1.16632	1.43828				UP
Ino80	2.49809	0.951262	1.97378				UP
Slc7a1	2.49629	1.06188	1.75502				UP
Prrt3	2.49506	0.483324	1.23887				UP
Pigm	2.49345	1.06273	0.638999				UP
Gm10727	2.49249	0.523264	1.5415				UP
Ube2dnl2	2.49127	0.949257	0.772397				UP
Smg7	2.49077	1.19871	1.85533				UP
BC065397	2.49019	0.922655	0.767407				UP
Aff1	2.48834	1.28639	1.14416				UP
Gpbp1	2.48475	1.25552	1.39567				UP
Foxf1	2.48411	1.43426	0.87634				UP
Polr3h	2.48107	0.310709	1.90716				UP
Pi4k2b	2.48067	1.11634	1.23596				UP
Ube2d3	2.47887	1.37081	1.54803				UP
Chrna6	2.47812	1.11417	1.09208				UP
Txndc9	2.47756	0.929482	0.796543				UP
Ccdc86	2.4743	1.50137	1.96445				UP
LOC100504608	2.47369	1.06515	0.533415				UP
9330179D12Rik	2.47117	0.591501	1.36774				UP
Hcls1	2.46933	0.981696	0.899663				UP
Kitl	2.468	0.823337	1.39464				UP
Hist1h3i	2.46713	0.368113	1.62553				UP
Nadk	2.46652	1.04504	1.28552				UP
Wnt4	2.46605	0.691822	1.20443				UP
Unk	2.4655	1.17952	0.994736				UP
Myl2	2.46528	0.472066	1.75875				UP
Ppp1r15b	2.46428	1.26131	1.59741				UP
Lce1m	2.46175	0.719452	1.3932				UP
Hook1	2.4597	0.829638	1.3313				UP
Prkg2	2.45875	1.49947	1.02629				UP
Urb1	2.45378	0.886478	1.79871				UP
Sh3bgrl2	2.45177	0.86876	0.606226				UP
Il11	2.44943	1.08289	0.865162				UP
Ppara	2.4486	0.616211	0.801361				UP
Bdkrb2	2.44833	0.564871	0.864758				UP
9030425P06Rik	2.44805	0.704347	0.80393				UP
Apobr	2.44705	0.902647	0.676451				UP
Ywhag	2.44235	1.07759	1.44106				UP
Gnl3	2.44038	1.08026	1.75165				UP
Slc39a4	2.43957	1.10504	1.12329				UP
Zfp689	2.43495	1.1366	1.04211				UP
Socs3	2.4349	1.09914	0.876543				UP
Gm7644	2.43399	0.800957	1.36303				UP
Lrcol1	2.43279	0.789844	1.03344				UP
Btbd19	2.43273	0.801011	1.11575				UP
B230303O12Rik	2.4309	1.16726	0.951626				UP
A630038E17Rik	2.43073	0.510162	1.01866				UP
Tbk1	2.43007	1.36838	1.48893				UP
P2rx7	2.42999	1.10877	1.07246				UP
Hist1h4c	2.42979	0.852842	1.90471				UP
Slc2a1	2.42969	1.07278	0.749507				UP
Asb18	2.42948	1.00151	1.30853				UP
Zap70	2.42432	0.669215	1.33303				UP
Notch2	2.42311	0.893658	0.859506				UP
Slc43a2	2.42158	1.26303	1.7542				UP
Raph1	2.41942	0.724514	0.867863				UP
Plcxd2	2.41904	1.18084	0.929445				UP
Cldn11	2.41875	0.805041	1.1538				UP
Rps6ka2	2.41792	1.35658	1.38438				UP
Kcne3	2.41758	0.85112	0.943664				UP
Podxl	2.41647	0.62531	1.25773				UP
Inhba	2.41644	0.785251	1.57468				UP
Ubr4	2.41609	1.0644	0.991695				UP
Cys1	2.41602	0.572147	1.02057				UP
Hist2h4	2.41587	0.70928	1.83514				UP
Pkd2l2	2.41494	0.491362	1.26967				UP
Lyg1	2.41444	0.902706	1.24188				UP
Lcorl	2.4124	1.44439	1.00393				UP
4930529M08Rik	2.4116	1.36048	1.63588				UP
Klk11	2.41137	0.774951	0.867732				UP
Grwd1	2.41062	0.963557	1.46683				UP
Sdcbp	2.40885	0.558316	1.80764				UP
Nfx1	2.40845	1.07725	1.43979				UP
Poln	2.40639	0.791503	0.944063				UP
Prdm15	2.39964	0.985112	1.38575				UP
Tra2b	2.39854	1.21506	1.54523				UP
Zc3h7a	2.39487	1.20313	1.65741				UP
Gm10387	2.39395	0.768572	1.08921				UP
Twistnb	2.39389	0.62708	1.47869				UP
Txndc2	2.39151	0.613721	1.15113				UP
Mslnl	2.39141	0.259425	0.943801				UP
Btg3	2.39138	1.07999	1.98016				UP
1700001P01Rik	2.39051	0.58621	1.94182				UP
Trav6-3	2.39036	0.914266	1.36817				UP
Erdr1	2.38799	1.16899	1.44212				UP
Cyth1	2.3875	1.05968	0.681078				UP
Atp13a3	2.38529	0.714395	0.973616				UP
4930557J02Rik	2.38431	0.933085	1.13204				UP
Nkiras1	2.38424	1.00483	1.16092				UP
Il25	2.38246	0.181748	1.16444				UP
Msh5	2.38158	0.474886	1.35646				UP
D430004P15Rik	2.3803	0.597371	0.601094				UP
Rbm15	2.37842	1.04225	1.2942				UP
Gpr137b-ps	2.3777	0.877133	0.814082				UP
Slc13a2	2.3728	0.662651	0.814784				UP
Abca8b	2.37241	1.65651	0.456353				UP
Gm15348	2.37179	1.2003	1.06992				UP
Lrrc32	2.36975	0.815312	0.939959				UP
Klhl2	2.36895	0.991119	1.34751				UP
Oxtr	2.36868	0.994605	0.889831				UP
4933407L21Rik	2.36618	0.278711	0.742122				UP
Ccdc34	2.36596	0.718127	1.10647				UP
A430054B03	2.36544	0.973374	1.28006				UP
Phgr1	2.36537	0.273815	1.363				UP
Scx	2.36524	0.754574	0.235995				UP
Hif1a	2.36499	0.871445	1.18099				UP
Zxdb	2.36441	1.08564	1.54508				UP
Apoe	2.36345	0.935739	1.54645				UP
Dhfr	2.36276	0.657812	1.09201				UP
Col5a3	2.36228	0.85078	1.48666				UP
Kmt2d	2.35946	0.36813	1.42461				UP
Rab15	2.35864	1.00507	1.00776				UP
Arhgap12	2.35443	0.996891	1.03566				UP
Clcf1	2.35287	0.950348	1.35467				UP
Traf3	2.35082	1.07973	1.32798				UP
Traf6	2.35074	1.01644	0.557145				UP
Cnbd2	2.35016	0.631352	0.929175				UP
Tnfrsf12a	2.34765	1.59981	1.88742				UP
Cyp2c66	2.34738	1.36502	1.38258				UP
Oprd1	2.34691	0.634058	1.41983				UP
A230028O05Rik	2.34676	0.56237	1.45312				UP
Psd3	2.34673	0.601447	1.10242				UP
Rp1l1	2.3467	0.366773	0.994668				UP
Esco1	2.33948	1.17974	1.78935				UP
Prkx	2.33862	0.943281	1.34681				UP
Ets1	2.33664	0.873557	1.55433				UP
Ptbp3	2.33204	0.884666	1.64197				UP
Zkscan6	2.33166	1.02788	0.712167				UP
Lman1l	2.33143	1.06469	0.887046				UP
Kcnq2	2.33077	1.03361	0.949347				UP
Sim2	2.32875	0.75729	1.04103				UP
Zfp330	2.32757	1.00714	1.36401				UP
Naif1	2.32699	0.552514	1.12925				UP
Vwa2	2.32547	0.338757	0.823737				UP
Adm	2.32385	0.992319	0.683262				UP
Spred1	2.32214	0.938195	1.11081				UP
Pon2	2.32178	0.879702	0.941531				UP
Mob3c	2.32168	0.584794	0.636423				UP
Olfr787	2.32153	0.856008	1.16983				UP
Zfp207	2.32059	0.784305	0.576738				UP
2410024N13Rik	2.31745	0.967743	1.41085				UP
Hcrt	2.31732	0.859919	1.12539				UP
Camk2d	2.31664	1.09447	1.78566				UP
Tcrg-V7	2.31548	0.435278	1.01705				UP
Clk4	2.31518	0.99432	0.799127				UP
Plod2	2.31362	1.01505	0.809268				UP
Trf	2.31361	1.00581	1.5056				UP
Pip5k1a	2.31137	1.12868	1.58562				UP
Rap1b	2.31079	1.16607	1.63076				UP
Dnttip2	2.31051	1.07955	1.3534				UP
Fam78a	2.31038	1.00361	0.944394				UP
Zdhhc18	2.30843	1.6587	1.46996				UP
Tbc1d1	2.3083	0.746011	1.28084				UP
Dhrs9	2.30817	0.852782	1.17135				UP
Cd300c	2.30799	0.916047	1.09396				UP
Sobp	2.30719	0.784755	1.05942				UP
Arl4c	2.30702	1.17794	0.969062				UP
Nme5	2.30694	1.02063	0.967822				UP
Nsun3	2.30604	1.18084	1.00403				UP
Mipol1	2.3059	0.782041	1.10343				UP
Zfp52	2.30376	1.02047	0.712565				UP
AI847159	2.3026	0.572783	0.550957				UP
Hist1h2al	2.30197	0.790716	1.40524				UP
Arhgap4	2.30062	0.552489	1.09899				UP
Med7	2.29802	1.12426	1.41233				UP
Ercc8	2.29777	1.15875	1.32875				UP
C1qtnf4	2.29558	0.769397	1.1255				UP
Rad18	2.29438	1.30723	1.30487				UP
Col11a1	2.29379	0.390556	1.04003				UP
Krt18	2.29361	0.527767	0.642012				UP
Ankrd11	2.29267	1.35082	1.38747				UP
Fmnl2	2.29228	0.841312	1.69602				UP
4930555G01Rik	2.29177	0.0927123	1.33045				UP
2310011E23Rik	2.29106	0.847837	1.1097				UP
Creb3l4	2.29095	1.67858	1.74796				UP
AF366264	2.2905	0.305373	1.36359				UP
Ccl25	2.28985	0.954456	1.15164				UP
Pla2g3	2.28489	0.632846	1.17451				UP
2310001K24Rik	2.28487	1.05159	1.00911				UP
Rbl1	2.28433	0.776271	1.43933				UP
D930016D06Rik	2.28121	1.52529	1.78429				UP
Enpp2	2.28094	0.79659	1.1249				UP
5830468K08Rik	2.27965	0.89453	0.852219				UP
Nub1	2.27945	1.66106	1.69456				UP
Ctu2	2.27851	1.09914	1.95624				UP
Zfp335	2.27656	0.95989	0.996805				UP
Zfp516	2.27521	1.23615	1.00432				UP
Plekhh1	2.27484	1.14623	0.643703				UP
Utp18	2.27296	0.829921	1.34293				UP
Elmsan1	2.27236	0.553901	1.15854				UP
Vmn2r88	2.26969	1.02826	0.804645				UP
Ppme1	2.26887	1.21253	1.00812				UP
Gtpbp4	2.26728	0.891198	1.66484				UP
Shq1	2.26642	0.952816	0.876545				UP
4930509E16Rik	2.26462	1.04876	0.688489				UP
Senp5	2.26372	1.03913	1.84562				UP
Trip10	2.26263	1.28951	0.88855				UP
Trib1	2.26212	0.960301	1.07137				UP
Gm6654	2.2595	0.949295	1.79862				UP
Thumpd3	2.25931	1.13983	1.23829				UP
Zfp598	2.25899	1.51799	1.15218				UP
Gdf7	2.25875	0.616849	1.74271				UP
Tmem223	2.25756	0.985323	1.67536				UP
6720473M11Rik	2.25655	0.891518	1.18579				UP
Ankrd1	2.2563	0.389029	1.7994				UP
Rab32	2.25485	0.903173	0.903937				UP
Map2k3os	2.25446	1.20502	1.53974				UP
Slc9a2	2.25362	0.769253	0.98587				UP
Olfr1419	2.25257	0.903901	0.994305				UP
Ttc17	2.24863	1.04381	1.69752				UP
Tmem130	2.24859	0.778577	1.85635				UP
Nup153	2.24717	0.96762	1.15374				UP
Kcmf1	2.24709	0.973857	1.14443				UP
Zeb2	2.24675	0.670142	0.920966				UP
Yy2	2.24313	1.3389	1.60516				UP
Fndc1	2.24208	0.732588	1.1989				UP
Rab39b	2.23237	1.51193	1.81314				UP
Gm10687	2.23156	0.724477	0.812934				UP
Srd5a2	2.2309	0.594753	0.843886				UP
Zbtb38	2.22968	0.824935	1.64853				UP
Gbe1	2.22862	0.63934	0.863323				UP
Phkg1	2.2285	0.861096	1.96418				UP
Bloc1s4	2.22762	1.05461	1.27524				UP
Mast4	2.22753	0.97576	1.31355				UP
Flrt3	2.22545	0.801173	1.02599				UP
Bcl6	2.22535	1.26421	0.590298				UP
Gm833	2.22478	0.99317	0.955795				UP
P2ry2	2.22303	1.13845	0.938927				UP
Gm5608	2.22234	0.968915	0.703509				UP
Fndc7	2.22101	0.902971	1.51352				UP
Esf1	2.22094	1.1029	1.07954				UP
Pgk2	2.21979	0.854686	0.912551				UP
Lamp3	2.21935	1.11374	1.48447				UP
4930524B15Rik	2.21929	1.07836	0.901459				UP
Lhfpl2	2.21851	1.03285	0.863148				UP
Nifk	2.21624	1.25534	1.12517				UP
Mapkapk2	2.21434	0.949601	1.02587				UP
Olfr391-ps	2.21397	1.0472	1.05637				UP
Krr1	2.21135	1.04674	1.16519				UP
Sav1	2.2102	1.11925	0.930508				UP
A730056A06Rik	2.21017	0.304263	1.31977				UP
Map2k1	2.20759	1.32089	1.57602				UP
Fam104a	2.20488	0.897986	1.18041				UP
Lrrfip1	2.20425	0.895149	1.14444				UP
Ak8	2.20399	0.97207	1.30333				UP
4933411B09Rik	2.20383	0.436097	1.53806				UP
Lgals7	2.2029	0.309627	1.38609				UP
Safb2	2.2029	0.619802	0.853252				UP
Nip7	2.20194	0.987543	1.56047				UP
Noc2l	2.20099	1.10431	1.55989				UP
1700031A10Rik	2.20025	0.930327	0.365069				UP
Ppid	2.19948	0.998216	1.46396				UP
Rbm8a	2.19928	1.11686	1.55505				UP
0610040F04Rik	2.19898	0.74837	0.855505				UP
Cers3	2.19888	0.641898	0.82092				UP
Pla2g4d	2.19855	0.649713	0.841143				UP
Lmo3	2.19762	0.82739	1.10575				UP
G630055G22Rik	2.19718	0.808915	1.29161				UP
AW549877	2.19662	0.977138	1.09381				UP
Pabpc5	2.19644	0.813348	1.20061				UP
Slc16a6	2.19632	0.757857	1.02501				UP
Arhgef2	2.19549	1.1621	1.70033				UP
Cebpd	2.19466	1.17868	1.00507				UP
Tbr1	2.19331	0.357995	1.54037				UP
5330426P16Rik	2.19298	0.80282	0.755637				UP
Flrt2	2.19123	0.805065	1.77002				UP
Eif4g3	2.18887	0.828757	1.27258				UP
AW493563	2.18858	0.500467	1.20101				UP
F420014N23Rik	2.18761	0.758882	0.669872				UP
Mtf1	2.18718	1.10728	0.697538				UP
Ust	2.18585	1.011	1.02387				UP
Sdc4	2.18442	1.2744	1.68921				UP
Gipc2	2.18437	0.743953	0.455795				UP
Coq10b	2.18384	1.06325	1.79407				UP
Slc3a2	2.18259	1.27002	1.27729				UP
Igf2bp2	2.18165	1.12644	1.15585				UP
Ppp2r2a	2.17985	1.09632	1.03968				UP
Wdr59	2.17952	1.06164	0.937581				UP
Tcerg1	2.17922	1.19898	1.17698				UP
4930470P17Rik	2.17922	0.878823	0.895991				UP
Phrf1	2.17868	1.02109	1.15482				UP
Hhipl2	2.17746	0.805505	1.25131				UP
Ccdc93	2.17221	1.19147	1.13832				UP
Drp2	2.16998	0.823118	0.564884				UP
Gpatch2l	2.16893	1.2443	1.85701				UP
Erc2	2.16606	1.60232	1.07098				UP
Afp	2.16481	0.498526	1.24596				UP
Adam32	2.16411	0.349826	0.219417				UP
Necap1	2.16375	1.31152	1.97189				UP
Med26	2.16227	0.830707	0.874063				UP
Zcchc4	2.16058	1.32919	1.1869				UP
Adam12	2.16018	0.638924	1.74844				UP
B930054O08	2.15985	0.70792	1.756				UP
Ppp1r10	2.15946	1.03917	0.848543				UP
Avp	2.15819	0.934193	1.01588				UP
Gm3300	2.15764	0.220578	1.61285				UP
Esrrb	2.15645	0.579475	1.94267				UP
AI464196	2.15642	1.26141	0.96849				UP
Cbll1	2.15562	1.06698	1.26849				UP
Zfp473	2.15382	0.695026	0.448555				UP
Armc7	2.15304	0.915074	0.691507				UP
Txk	2.15224	1.65355	0.529429				UP
Mier3	2.15185	1.33966	1.29468				UP
Osgin2	2.15159	0.82125	1.25285				UP
Ppp1r12a	2.15093	1.37592	1.47984				UP
Gm10433	2.15052	1.04351	1.11965				UP
Fam150a	2.15016	0.668902	1.06603				UP
Cth	2.15008	1.33049	0.8625				UP
Klhl5	2.14833	0.879	1.734				UP
Pde6g	2.14669	1.00696	0.955373				UP
Tgoln1	2.14603	1.01498	1.40428				UP
Car15	2.14474	0.78418	0.717122				UP
Gpr137b	2.14448	0.912823	0.585467				UP
Tomm70a	2.14189	1.00847	1.3757				UP
Eno2	2.14176	1.15201	0.806721				UP
Mrgpra2b	2.14145	0.95738	0.882869				UP
AA060545	2.14071	0.774798	0.831406				UP
Bcl2l1	2.1404	0.797711	1.08518				UP
Dedd2	2.13919	0.876444	0.473469				UP
Ahcyl2	2.1389	1.00234	0.907669				UP
Lce3d	2.13852	0.996849	0.98439				UP
Veph1	2.13736	1.30926	1.05883				UP
Il17c	2.13694	0.621236	1.10413				UP
Dnaja2	2.13583	1.186	1.43736				UP
Ltb4r1	2.13389	0.93523	1.3408				UP
Smurf1	2.13349	1.1902	1.40438				UP
Pvrl3	2.13301	1.01441	1.03677				UP
Med12l	2.13193	0.746576	0.91893				UP
Zfp263	2.12984	0.955031	0.820281				UP
Rabgef1	2.12934	0.980822	0.719659				UP
Supt6	2.12776	1.26381	0.979753				UP
Nol9	2.12743	0.983243	1.18499				UP
Olfr681	2.12589	0.613447	1.20385				UP
2810405F15Rik	2.12556	0.435611	1.0303				UP
Tbpl1	2.12548	0.658754	1.57419				UP
9330156P08Rik	2.12533	1.00953	0.954349				UP
Tpst2	2.1253	0.881673	1.16666				UP
Dnaja4	2.12388	1.17976	0.692681				UP
D730045A05Rik	2.12278	0.315103	1.02789				UP
Lcor	2.12107	0.752306	1.20699				UP
AI835735	2.11967	0.613155	1.02828				UP
Skint6	2.11937	0.924686	1.16159				UP
Wapal	2.11798	1.08953	1.16867				UP
2610008G14Rik	2.11772	0.782596	0.880407				UP
Srxn1	2.11529	1.13487	0.750139				UP
Pex14	2.11527	1.37603	1.42494				UP
Hectd2	2.11431	0.747602	1.37315				UP
Prlr	2.1142	1.03437	0.839897				UP
Ccnl2	2.11403	1.05244	1.55593				UP
Gm10723	2.11217	1.14495	1.14151				UP
Pla2g5	2.11133	0.761392	1.27727				UP
Zp3	2.11062	0.959083	1.02764				UP
Asb5	2.1101	0.538852	1.70744				UP
Pde5a	2.10998	0.262654	0.548295				UP
Sry	2.10984	0.923425	1.29591				UP
Emilin3	2.109	1.13654	1.27951				UP
Kcnn3	2.10895	1.61873	0.953788				UP
Atp2b3	2.10654	1.17607	1.08769				UP
Fst	2.10544	0.582178	1.29363				UP
Gm20555	2.10528	1.0495	1.85219				UP
Rrp15	2.10402	1.40556	1.76993				UP
Ero1l	2.10373	1.12976	0.835707				UP
Gm1631	2.10284	0.915375	1.30265				UP
Papd7	2.10262	1.37893	1.14309				UP
Rbm18	2.10233	1.54702	1.36902				UP
Plekho2	2.10114	1.15832	0.814264				UP
Mrgpra2a	2.10096	0.83502	0.947481				UP
Rhbdf1	2.10007	1.09167	0.91608				UP
Mrgbp	2.09945	1.03279	1.41674				UP
Rab3gap1	2.09695	1.25099	1.40181				UP
1700071K01Rik	2.09656	0.889004	1.26783				UP
Gm11110	2.0962	1.19005	0.969229				UP
Zfp382	2.09577	0.951517	1.28331				UP
Blcap	2.09532	0.922177	1.40815				UP
Asphd2	2.09486	0.819012	0.921466				UP
Arap2	2.09389	1.00345	1.77771				UP
Phyhipl	2.0911	0.713298	1.48195				UP
Selp	2.09101	0.915901	0.671043				UP
Naa15	2.09025	0.92383	1.27596				UP
Tnfsf13b	2.08986	0.534598	1.90577				UP
Slc25a33	2.08876	1.05516	1.28428				UP
Sh3pxd2b	2.08856	0.977796	1.07328				UP
Clint1	2.08819	1.03848	1.83964				UP
Cd177	2.0881	0.511973	0.906535				UP
Col18a1	2.08771	1.28647	1.1237				UP
AU046084	2.08726	0.944413	1.05257				UP
Bcl2a1d	2.0869	0.318914	1.2561				UP
Ccdc174	2.08652	0.995632	1.27684				UP
Prune2	2.08544	0.133065	0.641352				UP
Fbxo42	2.08378	1.27003	1.45008				UP
Ly6d	2.08298	0.628098	1.50698				UP
Frmpd3	2.08242	0.917148	1.02037				UP
BB085087	2.08129	0.722038	1.50986				UP
Fosl2	2.08095	1.06454	1.77082				UP
E130018O15Rik	2.0793	0.606174	1.15545				UP
Zfp51	2.07873	1.15647	0.695534				UP
Nid1	2.07624	0.897756	1.03909				UP
Atp9a	2.07507	1.11407	0.544379				UP
Zfp53	2.07451	0.627533	1.06829				UP
Map3k2	2.0731	0.669356	1.96592				UP
Mcm10	2.07284	0.734494	1.3259				UP
Neurod4	2.07253	0.375699	1.02051				UP
A130023I24Rik	2.07249	0.742259	1.37112				UP
Trim14	2.07214	0.899572	0.917608				UP
Trit1	2.0721	1.07804	1.0407				UP
Fam162a	2.06909	0.987694	1.11277				UP
Rs1	2.06767	0.642255	1.07762				UP
Gabpb1	2.06751	1.50674	1.09457				UP
Fam133b	2.06733	0.829476	1.40382				UP
Guca2a	2.06721	0.959707	0.932359				UP
Fitm2	2.06681	1.02868	0.850477				UP
Ascl3	2.06404	0.413743	1.46542				UP
Gm12689	2.06399	0.417971	0.701845				UP
AU019823	2.0627	1.10648	1.476				UP
Cstf3	2.06247	1.00804	1.32742				UP
Usp42	2.06219	1.15911	1.34998				UP
Glod5	2.06207	0.675987	0.315053				UP
Sema7a	2.06185	0.671589	1.56276				UP
Lrmp	2.06147	0.569105	0.613578				UP
Htt	2.06064	1.06432	1.24718				UP
9530029O12Rik	2.06019	1.13001	0.987562				UP
Ermard	2.05908	0.909977	1.10008				UP
Gm10876	2.05863	0.501806	1.57142				UP
A330050F15Rik	2.0585	0.345986	1.07644				UP
Ttll3	2.05744	0.895236	1.90884				UP
Krtap31-1	2.05572	0.935533	0.931338				UP
Wbscr16	2.05549	1.28558	1.42312				UP
Gm10437	2.0546	0.407551	1.23976				UP
Gga3	2.05456	1.1784	1.01148				UP
Trim11	2.05334	1.05989	0.691024				UP
Vgll1	2.05304	0.638774	1.04881				UP
Fbxl14	2.05201	0.803682	0.758358				UP
2310057M21Rik	2.05143	1.15006	1.26992				UP
Rarb	2.05131	0.666942	1.04044				UP
Fzd5	2.05111	0.852293	0.839107				UP
AI447881	2.05098	0.930107	1.70171				UP
Larp4b	2.05096	0.866918	0.946335				UP
AI662168	2.05021	0.937004	0.95976				UP
Qtrt1	2.04884	0.910026	1.38153				UP
Hsf5	2.04777	0.82349	0.4579				UP
Jdp2	2.0477	1.44647	0.945963				UP
Zfp429	2.04768	1.24336	1.24227				UP
Chchd4	2.04744	1.16532	1.67423				UP
Fbxl22	2.04701	0.589782	1.29686				UP
Fbxw11	2.04691	1.16724	1.51783				UP
Tsc22d2	2.04576	1.45076	0.810391				UP
Hist1h4k	2.04502	0.856635	1.81488				UP
Obox1	2.04494	0.838307	0.879219				UP
Tg	2.04415	0.945927	0.758889				UP
H2-M10.1	2.04386	0.903695	0.803454				UP
Olfr1305	2.04378	0.431474	0.867458				UP
2610034E01Rik	2.04265	0.825225	0.944929				UP
Slc16a3	2.0424	1.02773	0.624109				UP
AI790276	2.04218	0.336185	0.801008				UP
Iqcf1	2.04207	1.07426	1.28285				UP
Gm5106	2.04152	0.820438	1.88061				UP
Mfhas1	2.04145	1.05851	0.918555				UP
Tmed8	2.04088	1.21028	1.13349				UP
Gnl2	2.04071	1.02422	1.24286				UP
Serinc2	2.03981	0.554689	0.624484				UP
Lsm11	2.03973	0.981417	1.04555				UP
Clk3	2.03935	1.06818	1.05726				UP
Alas1	2.03905	1.1637	1.02107				UP
Mak16	2.03876	1.20341	1.64703				UP
Ksr2	2.03872	0.680839	1.10936				UP
Slc25a53	2.03776	0.148302	0.600036				UP
Ass1	2.03573	1.00271	0.950887				UP
Arl14ep	2.03475	1.19796	1.28763				UP
Rhof	2.03415	0.800397	1.32077				UP
Lsm14a	2.03321	0.987604	1.34922				UP
Nfkbid	2.03282	1.01497	0.87831				UP
Tssk4	2.03264	0.97718	1.26804				UP
Pifo	2.03201	0.837326	1.24259				UP
Star	2.03149	1.23089	1.39213				UP
Gstk1	2.03129	0.982921	0.958876				UP
Fam65b	2.03089	0.473545	1.98712				UP
Ppp1r3f	2.03058	0.673377	1.31338				UP
Mdn1	2.03038	0.725584	1.72949				UP
Ddx27	2.03014	0.909736	1.63318				UP
Cystm1	2.02889	0.959594	1.01216				UP
Ttc37	2.02816	1.08354	0.971382				UP
Plekhm2	2.02765	0.796854	0.780773				UP
Prdm5	2.02757	1.10839	1.2565				UP
C5ar2	2.02703	0.679501	0.989168				UP
Gpr25	2.02649	0.987723	1.17382				UP
Sepsecs	2.02635	1.1439	1.09027				UP
Fam129b	2.02599	1.18737	0.993309				UP
Tmem128	2.02587	1.17555	1.36273				UP
Optn	2.02569	0.789082	1.95035				UP
Tekt1	2.02567	0.919034	1.1162				UP
Kcnd3os	2.02546	0.645523	0.856058				UP
Rcan1	2.02489	1.01065	0.967262				UP
Xkrx	2.02465	1.27061	0.799065				UP
Pde3a	2.02438	0.548679	1.01039				UP
Gm3032	2.02429	1.10088	0.958724				UP
Prrg4	2.02278	0.7899	0.983158				UP
Pum2	2.0225	1.11463	1.26872				UP
Cyp2d26	2.02181	1.07066	0.943042				UP
Gm4354	2.02176	0.706561	1.0857				UP
Ltv1	2.02144	1.4193	1.99571				UP
C4bp	2.02072	0.185497	1.1572				UP
Egfbp2	2.01932	0.728518	1.14002				UP
Otop3	2.01888	0.854653	0.863448				UP
S100z	2.01871	0.35792	0.588396				UP
Cdh16	2.01747	0.898657	1.2447				UP
Ptx4	2.01717	0.843237	1.03503				UP
Mc1r	2.01701	0.758608	0.736295				UP
Vps37c	2.01649	1.05083	1.22472				UP
Tagln3	2.0164	0.400958	0.793068				UP
C030005K06Rik	2.01578	0.897997	0.740891				UP
Gatad1	2.01573	1.0157	0.970626				UP
Masp2	2.015	0.570614	1.24856				UP
Rbm39	2.01462	0.928643	1.43492				UP
Rnf11	2.0146	1.03877	1.32391				UP
Fat3	2.01428	0.324862	1.14164				UP
Pcdhgc5	2.01401	0.914743	0.821902				UP
Hist4h4	2.01372	0.826287	1.72367				UP
Slc5a2	2.01359	0.458474	0.693609				UP
Gmeb1	2.01339	1.0506	1.15074				UP
Fam132b	2.01233	0.690553	1.49522				UP
H3f3b	2.01233	1.31105	1.19329				UP
Gm17821	2.01204	1.19529	1.29435				UP
Nup188	2.01109	1.06698	1.44509				UP
Smcr8	2.0108	1.00567	1.83357				UP
Ptpn5	2.01068	0.261125	0.585385				UP
4933421I07Rik	2.01024	0.991067	1.00696				UP
Smek2	2.01006	1.21076	1.32521				UP
Gm10493	2.00959	0.842549	1.19646				UP
2810471M01Rik	2.00915	1.28344	1.04999				UP
5430417L22Rik	2.00646	0.329008	1.61133				UP
Artn	2.00639	0.926566	0.797865				UP
Klra7	2.005	0.343025	1.3101				UP
Olfr575	2.00396	0.990321	1.55425				UP
Srsf10	2.00288	1.09767	1.73512				UP
Ttll8	2.00245	1.12059	1.47055				UP
1110017D15Rik	2.00196	0.73154	0.954657				UP
Olfr159	2.00091	1.02137	1.08592				UP
Gene_symbol	NIH3T3_Reo/NIH3T3_UI	B16_Reo/B16_UI	L929_Reo/L929_UI

## Sheet: (B) 111
Gene_symbol	NIH3T3_Reo/NIH3T3_UI	B16_Reo/B16_UI	L929_Reo/L929_UI				>2 change	>2 change	>2 change	NIH3T3_Reo/NIH3T3_UI	B16_Reo/B16_UI	L929_Reo/L929_UI
Irf9	9.53587	9.83396	3.42534				UP	UP	UP	Irf9	9.53587	9.83396	3.42534
C430049E01Rik	7.30145	2.30278	14.3806				UP	UP	UP	C430049E01Rik	7.30145	2.30278	14.3806
Gm1141	5.87339	2.46392	2.79477				UP	UP	UP	Gm1141	5.87339	2.46392	2.79477
Map3k8	5.64404	2.89354	3.71555				UP	UP	UP	Map3k8	5.64404	2.89354	3.71555
Lgals8	2.6728	2.10132	3.8747				UP	UP	UP	Lgals8	2.6728	2.10132	3.8747
A130078K24Rik	2.32682	2.07891	2.01563				UP	UP	UP	A130078K24Rik	2.32682	2.07891	2.01563
Shisa5	2.15069	4.37814	4.00608				UP	UP	UP	Shisa5	2.15069	4.37814	4.00608
Ifi202b	13.3017	0.422943	3.41954				UP		UP
Nrl	7.08095	0.124376	7.44726				UP		UP
Ccdc141	4.18406	0.787427	4.13984				UP		UP
Gm725	3.80603	0.237815	2.34263				UP		UP
Cacna2d4	3.70063	1.07342	2.1278				UP		UP
Tnfsf14	3.59162	0.994604	3.19167				UP		UP
Tsix	2.70429	0.954715	2.58689				UP		UP
Il18r1	2.6225	0.198021	2.0883				UP		UP
Fam229a	2.46644	0.952191	8.71389				UP		UP
Olfr330	2.38218	0.319896	2.08905				UP		UP
Dlx6os1	2.35482	0.566244	2.10421				UP		UP
Slco1a4	2.00764	0.867484	2.38896				UP		UP
Aadacl3	10.0147	0.581517	1.26575				UP
Zcchc12	9.93932	0.299436	0.878736				UP
Otor	8.13859	1.17665	1.7969				UP
Il2ra	8.04483	1.11602	0.813756				UP
Gm6408	7.74412	0.842031	1.81956				UP
Birc3	5.05836	1.55063	1.52167				UP
1600022D10Rik	4.41969	0.432727	1.25969				UP
Il1rap	3.88136	1.10413	0.987336				UP
Gm4868	3.84446	0.235376	0.436166				UP
Vmn1r33	3.74267	0.149509	1.33807				UP
Olfr243	3.66993	0.346701	1.0335				UP
Dpysl4	3.62168	1.06847	1.44895				UP
Nrxn1	3.52191	0.246827	1.47786				UP
Adam7	3.50072	1.01907	1.12746				UP
2810404F17Rik	3.49088	0.918956	1.98838				UP
Vmn1r18	3.48846	0.920184	1.17114				UP
Nnat	3.47775	1.38472	1.54341				UP
Rps6kb1	3.40437	0.717748	0.845509				UP
Plet1	3.28529	0.355986	1.07521				UP
4933402D24Rik	3.27255	0.873724	1.02854				UP
Ctsm	3.25066	0.501711	1.15201				UP
Olfr1406	3.2185	1.21702	1.2227				UP
Cyp2d9	3.20463	0.60119	1.01836				UP
4930474G06Rik	3.20455	0.859381	0.926049				UP
Zar1l	3.12384	0.303527	0.928875				UP
Cntn3	3.11187	0.640394	0.752479				UP
C79562	3.0833	0.663004	1.10601				UP
Btnl2	3.02189	1.02773	1.05139				UP
Chrm4	3.01423	0.801426	1.03805				UP
Mnx1	3.00945	0.985814	1.05102				UP
Igfals	2.98968	0.947028	0.84242				UP
Cd247	2.94019	0.658677	1.36194				UP
Cacna1f	2.89178	0.871691	0.948545				UP
Fam166b	2.88291	0.186081	1.02422				UP
Olfr1346	2.86286	0.6975	0.893885				UP
Gm20755	2.85927	0.69533	1.97782				UP
Galnt16	2.81355	0.918791	1.07235				UP
Gm3552	2.80262	0.879952	1.10844				UP
Hoxc10	2.76973	0.152646	0.758347				UP
1700001D01Rik	2.75659	0.901549	0.874067				UP
AI662270	2.73611	1.0566	1.42477				UP
Dmrt3	2.71109	1.00716	1.35086				UP
Barx2	2.70776	1.09668	0.986005				UP
Gm3596	2.69644	0.586696	1.54294				UP
1700096J18Rik	2.69171	0.229525	1.56713				UP
Cdkal1	2.64662	1.04386	1.14755				UP
Gstm6	2.61677	0.346717	1.55819				UP
Reg3a	2.59398	0.461823	1.7225				UP
Kcne1l	2.55451	0.931137	1.97667				UP
Olfr458	2.55155	0.904263	1.06966				UP
Mrgpra4	2.54445	0.96507	1.02357				UP
Clec4a2	2.50988	0.379982	1.31948				UP
Gm10933	2.47227	0.462853	1.65193				UP
Ntsr1	2.46129	0.83427	1.19635				UP
9630017O17	2.45143	0.184379	0.649385				UP
A230070E04Rik	2.4301	1.15722	0.991911				UP
Gzmb	2.41618	0.614695	1.85006				UP
AI661453	2.35455	0.4528	0.56568				UP
Rasal3	2.34697	0.999613	1.11553				UP
Slc6a18	2.33995	0.836562	0.901877				UP
Olfr1217	2.33426	1.07659	1.11642				UP
Tfap2d	2.32805	0.962597	0.929572				UP
Ifitm6	2.31992	0.998837	1.01194				UP
9930014A18Rik	2.28961	0.887278	0.999192				UP
4933402N22Rik	2.28897	0.945721	0.994253				UP
8030425K09Rik	2.28432	1.21167	1.01358				UP
Ahrr	2.27312	0.430411	0.844069				UP
Wdr95	2.26421	0.913011	1.41083				UP
Pik3c2b	2.26275	0.737618	1.61675				UP
1700008F21Rik	2.25502	0.286373	1.68253				UP
Dclre1c	2.24676	1.33041	1.48516				UP
Cxcr6	2.24525	1.2675	1.34251				UP
Palmd	2.22477	0.116292	1.5492				UP
Bmp8b	2.21373	0.935531	0.954739				UP
D7Ertd807e	2.20147	0.870746	0.952012				UP
Slc16a4	2.15	0.390321	0.985495				UP
D7Ertd443e	2.13873	0.537214	1.10784				UP
Olfr401	2.136	1.10861	0.883707				UP
Gm2085	2.12827	0.068575	1.08542				UP
Madcam1	2.12096	0.822662	1.01708				UP
Cadm1	2.08203	0.953747	0.536143				UP
Ctnna2	2.07576	0.782763	1.38801				UP
Gm19402	2.06281	0.972568	1.01497				UP
Fcrls	2.05256	1.07018	1.13337				UP
Olfr1457	2.05038	0.804705	0.31397				UP
C2cd4d	2.0477	1.05295	1.85059				UP
Ccer1	2.04658	0.911472	0.998739				UP
1300014J16Rik	2.0248	1.00023	1.78443				UP
2310014F06Rik	2.02072	0.729582	1.14738				UP
Gimap8	2.01984	0.221141	1.03103				UP
Abca4	2.00559	0.844396	1.1682				UP
8030411F24Rik	2.00552	0.757033	1.0141				UP

## Sheet: (C) 251
Gene_symbol	NIH3T3_Reo/NIH3T3_UI	B16_Reo/B16_UI	L929_Reo/L929_UI				>2 change	>2 change	>2 change	NIH3T3_Reo/NIH3T3_UI	B16_Reo/B16_UI	L929_Reo/L929_UI
Lilrb4	680.012	2.23364	2.22319				UP	UP	UP	Lilrb4	680.012	2.23364	2.22319
Il6	82.1444	20.2353	103.235				UP	UP	UP	Il6	82.1444	20.2353	103.235
Mb	15.045	4.51315	2.01717				UP	UP	UP	Mb	15.045	4.51315	2.01717
Casp4	7.19228	4.41547	18.5858				UP	UP	UP	Casp4	7.19228	4.41547	18.5858
Nod1	7.11857	2.6761	2.72892				UP	UP	UP	Nod1	7.11857	2.6761	2.72892
Ripk2	6.81018	2.51945	3.97117				UP	UP	UP	Ripk2	6.81018	2.51945	3.97117
Rnd1	6.71461	2.48178	2.29762				UP	UP	UP	Rnd1	6.71461	2.48178	2.29762
H2-D1	4.19386	4.28057	4.50875				UP	UP	UP	H2-D1	4.19386	4.28057	4.50875
Stard5	2.61038	2.3854	2.43153				UP	UP	UP	Stard5	2.61038	2.3854	2.43153
H2-M11	2.2997	4.12451	4.23631				UP	UP	UP	H2-M11	2.2997	4.12451	4.23631
Slc6a4	2.03652	7.37949	2.30309				UP	UP	UP	Slc6a4	2.03652	7.37949	2.30309
Cmya5	29.0711	3.17511	1.38934				UP	UP
Saa3	111.591	1.02406	169.027				UP		UP
Ptpn22	96.5019	1.35571	5.73636				UP		UP
Serpina3g	49.9976	1.651	4.21706				UP		UP
Gp49a	46.9915	0.863234	2.36573				UP		UP
Atp6v1c2	25.3728	0.267144	5.39346				UP		UP
Tm6sf1	21.311	0.272096	16.0135				UP		UP
Dnah10	14.8504	1.24669	5.12216				UP		UP
Mapk10	14.3603	0.428328	2.30442				UP		UP
Usp17lb	14.1821	0.782603	8.99436				UP		UP
Arid5a	11.3704	1.61593	2.63913				UP		UP
1700123K08Rik	10.7832	0.945858	2.58433				UP		UP
Tmem151b	10.1263	0.805218	21.8726				UP		UP
Gm11517	8.55581	1.07692	2.33717				UP		UP
Slc17a9	7.37038	1.26917	4.14237				UP		UP
Serpina3f	7.28056	0.439651	10.3376				UP		UP
Tnfsf18	6.78197	0.551201	2.11827				UP		UP
Spata5l1	6.51674	0.712178	2.09441				UP		UP
Gdap1l1	6.39668	0.312638	4.82394				UP		UP
Abcb11	6.31972	0.286168	5.93627				UP		UP
Btc	5.68532	1.65708	4.17396				UP		UP
Mafk	5.50505	1.80912	5.30359				UP		UP
0610033M10Rik	5.4593	0.550524	3.99777				UP		UP
Cd209c	5.24174	0.809185	12.6276				UP		UP
Fpr2	5.09369	0.424278	44.8023				UP		UP
Ccdc172	5.02132	0.696768	2.0543				UP		UP
Ccl1	4.91485	1.20102	9.3685				UP		UP
Pdc	4.79752	0.22201	2.04887				UP		UP
Il13ra1	4.77524	1.04724	2.38217				UP		UP
Myo18b	4.5152	0.543004	2.48447				UP		UP
Eda2r	4.45293	0.533702	3.64209				UP		UP
Aig1	4.44128	1.2625	3.22054				UP		UP
Scml4	4.34757	0.907895	2.53064				UP		UP
Gata3	4.30859	1.30043	2.76639				UP		UP
Naa25	4.29143	1.6411	2.59414				UP		UP
Crxos1	3.61189	0.57962	2.47867				UP		UP
Tdrd5	3.49265	0.735633	12.6333				UP		UP
C3	3.39044	1.10579	2.17711				UP		UP
Gypc	3.17134	1.34913	3.22198				UP		UP
Rergl	2.97362	0.569323	4.6815				UP		UP
Zscan18	2.95711	1.06721	2.05338				UP		UP
Sdc3	2.94764	0.924735	2.3085				UP		UP
Aftph	2.91993	1.12935	2.67364				UP		UP
BC061194	2.77492	0.728753	2.03591				UP		UP
I830077J02Rik	2.73968	0.917248	6.49741				UP		UP
Apobec1	2.71324	1.37988	3.80256				UP		UP
Tmeff2	2.66827	0.758647	2.38756				UP		UP
Arhgap26	2.5465	1.25134	2.47447				UP		UP
D16Ertd472e	2.50539	0.209484	2.79567				UP		UP
A630073K07Rik	2.49632	0.784843	3.805				UP		UP
Ccl8	2.4607	0.908945	2.83665				UP		UP
Atp10a	2.43933	0.29628	2.89823				UP		UP
43529	2.41433	1.58641	2.30743				UP		UP
Gm10752	2.27383	0.865923	3.62673				UP		UP
Acoxl	2.24735	0.881996	2.05351				UP		UP
Inpp4b	2.23761	0.615903	2.98112				UP		UP
Cyp26c1	2.10121	0.3423	2.70658				UP		UP
Tmem171	2.09282	1.33172	3.33838				UP		UP
4930579C12Rik	53.4307	0.952324	1.17428				UP
Nepn	37.4449	0.985776	1.29493				UP
Ldhd	33.3673	0.854977	0.627989				UP
Tcp10b	33.1414	0.528161	1.37873				UP
Ccdc11	29.8442	0.695733	1.55172				UP
Saa1	29.2657	0.957782	1.58063				UP
Nr1h3	18.0991	1.49665	0.608837				UP
Slc36a2	17.4791	0.397487	0.843657				UP
Myo5b	16.0867	0.778138	1.66005				UP
Pax4	13.6329	0.3404	0.992603				UP
Gm15056	13.0547	1.14607	1.05471				UP
Popdc2	11.8396	1.92223	1.34072				UP
Fam196a	11.6457	1.03894	1.32728				UP
Khdrbs2	11.0449	0.391681	0.62338				UP
A930027P06Rik	11.0194	0.213002	1.46455				UP
Wnk1	10.2721	1.02571	1.0119				UP
Fam110c	9.21231	0.850853	0.967618				UP
Serpina3i	8.97784	0.369514	1.29034				UP
A930030B08Rik	8.78244	0.980005	0.829428				UP
Ttll9	8.13437	0.826799	1.04246				UP
Serpinb9c	7.69001	0.490863	1.70503				UP
Ttc39c	7.12554	1.05317	0.849901				UP
Cyp2b10	7.03097	0.758492	1.15014				UP
Spdef	6.6936	0.807177	1.72422				UP
Plekha7	6.68184	0.863971	0.851727				UP
Nsun6	6.50297	0.921276	1.12566				UP
Spic	6.45883	0.394028	1.33943				UP
Lcn2	6.29821	1.34134	1.23663				UP
Drc1	6.09483	0.986798	1.11958				UP
Batf	5.97074	1.07311	1.0995				UP
Plscr1	5.69271	1.93411	1.44967				UP
Slc2a3	5.54903	0.981833	0.836247				UP
Cyp2b13	5.25186	0.850855	1.10886				UP
1700018G05Rik	5.09791	0.852957	0.763009				UP
2610027F03Rik	5.03545	0.288093	1.03539				UP
Ap1s3	5.02581	1.3704	1.43873				UP
Pnlip	4.94497	0.432721	1.39594				UP
Tmem232	4.9031	0.882008	1.12824				UP
Slc25a18	4.85072	0.699485	1.4128				UP
Serping1	4.83133	1.08047	1.08549				UP
Atp8a2	4.7022	0.115265	1.31572				UP
Tex11	4.6406	1.09697	1.58956				UP
Stab1	4.63136	0.125439	0.694969				UP
Gm6213	4.49942	0.908348	1.03836				UP
Grhl1	4.39107	0.2876	1.23176				UP
Snx10	4.36494	1.66888	1.83099				UP
Gm13710	4.32056	0.682864	1.71999				UP
Ccdc116	4.29555	0.43479	0.860125				UP
1700063H04Rik	4.22667	0.845312	0.732886				UP
Ank1	4.12082	0.845543	0.806167				UP
Lrriq3	4.05874	0.832506	1.83993				UP
Cdkl4	3.99954	1.11244	1.77951				UP
Gpr35	3.8051	0.220392	0.750641				UP
Prss12	3.78101	1.27083	1.22151				UP
Alpl	3.77069	0.922188	0.875173				UP
Zfp366	3.7319	0.736304	1.20956				UP
Ackr2	3.71787	1.0043	1.31625				UP
Apol7b	3.69772	0.845334	0.942762				UP
Tmem116	3.67005	0.905699	0.910102				UP
Gdnf	3.6519	0.873064	0.993617				UP
Fam135b	3.59428	0.638129	1.33888				UP
Fut7	3.56288	0.736842	1.02969				UP
Parp8	3.55252	1.28905	1.00362				UP
Brinp1	3.50127	0.915695	1.05738				UP
Mcoln2	3.41926	0.891504	1.14967				UP
Sun3	3.39565	0.122259	0.481385				UP
Gm13704	3.38489	1.14393	1.12967				UP
Crem	3.38368	1.17963	1.85859				UP
Ccdc169	3.36882	0.895881	1.18845				UP
St8sia5	3.36121	0.78949	0.853721				UP
Gm884	3.30286	0.229008	0.943429				UP
Abcc12	3.29821	0.162192	0.997136				UP
Tmem180	3.29784	1.15247	0.624805				UP
Jak2	3.29364	1.04619	0.881622				UP
Gm12511	3.24487	0.150211	1.32597				UP
Lhfpl3	3.1985	0.855236	0.843264				UP
Has2	3.18792	0.740068	1.47125				UP
Spry4	3.13636	0.71796	1.23059				UP
Ces2e	3.08972	0.909488	1.21547				UP
Cables1	3.08201	0.821847	1.01115				UP
Has2os	3.07785	0.976622	1.20974				UP
BC049762	3.07329	1.19213	1.66191				UP
Fhod3	3.01284	0.578127	1.50404				UP
A530072M11Rik	2.98725	0.846853	1.3995				UP
Rasgrp3	2.942	0.754005	0.854835				UP
Ndst3	2.91217	0.592884	1.11282				UP
Arsj	2.9108	0.401293	1.43369				UP
Tex21	2.90889	0.464696	0.937922				UP
Cyp26b1	2.90766	0.75825	1.12404				UP
4833422M21Rik	2.86413	0.853303	0.916206				UP
4930415O20Rik	2.85292	1.05058	1.10101				UP
Tmc5	2.84968	0.510798	1.42582				UP
Styxl1	2.82829	0.870359	1.10904				UP
Tmem182	2.80602	0.479161	0.394378				UP
Tprg	2.78687	0.246914	1.41573				UP
AU016765	2.77994	0.621377	1.31331				UP
Gm6252	2.74821	1.32004	1.62603				UP
Olfr56	2.71494	0.534237	1.44937				UP
Wfikkn2	2.67058	1.15779	0.793576				UP
Tnip3	2.65271	1.03744	1.03948				UP
Lyrm7	2.65176	0.946875	0.850883				UP
Robo3	2.64821	1.42609	1.62762				UP
Anxa13	2.62995	0.885946	1.39586				UP
Hist1h2bq	2.60788	0.906977	0.663625				UP
Syt13	2.60381	0.193366	0.714976				UP
Cdh17	2.6032	0.856108	1.45926				UP
Crtam	2.58554	1.17702	1.35759				UP
C1galt1	2.58173	0.827917	1.13645				UP
Enc1	2.57952	0.815203	1.10061				UP
Sik3	2.57025	1.08444	1.40358				UP
Nr3c1	2.56161	0.902603	1.53495				UP
Asprv1	2.5532	0.843954	1.45076				UP
Gm2016	2.55286	0.315461	1.32164				UP
Fgf10	2.52846	0.239283	1.10379				UP
Gadd45g	2.49082	1.88527	1.30203				UP
Cd70	2.49002	0.957986	1.11996				UP
Gm16686	2.48079	0.593104	0.911419				UP
Zmat4	2.47838	0.785421	1.15588				UP
Rbbp8nl	2.475	1.09661	1.77742				UP
Ccdc25	2.47013	1.62594	1.95058				UP
5033411D12Rik	2.46111	0.872702	1.75404				UP
Frmd7	2.45819	0.380659	1.76761				UP
D030051J21Rik	2.45713	0.708538	1.0074				UP
Pced1b	2.4272	1.06755	0.937441				UP
Itga9	2.4095	0.617278	1.2399				UP
Spsb1	2.40912	1.10947	1.12789				UP
Cpeb3	2.38443	1.11446	1.13185				UP
Tifa	2.36554	1.07485	1.08606				UP
Trps1	2.35926	0.872943	0.709838				UP
Pilra	2.35364	1.46017	1.34081				UP
Olfr1396	2.35255	0.697709	1.08827				UP
Henmt1	2.34856	0.920185	0.640114				UP
Gm6566	2.34712	0.732441	1.23931				UP
Ttc16	2.33959	0.0920298	1.46274				UP
Tiparp	2.31963	1.02243	1.05731				UP
Aire	2.31064	0.681755	1.06007				UP
Syt1	2.30242	0.869083	1.21362				UP
Kcng2	2.28665	0.861978	1.26236				UP
Gm5468	2.28368	0.504483	1.125				UP
Naip1	2.28026	0.64239	1.15392				UP
Olfr576	2.27034	1.15356	1.6342				UP
Abl2	2.26739	1.12023	1.80004				UP
Marveld3	2.24555	0.177135	0.566668				UP
Olah	2.22982	0.59371	1.10287				UP
Slco3a1	2.22802	1.10466	1.57254				UP
Nhsl2	2.20935	0.949093	1.98498				UP
AI317395	2.20502	0.223293	0.571188				UP
Gm8457	2.20199	0.78397	1.19419				UP
Klf4	2.20181	1.0849	0.637139				UP
Micu3	2.19166	0.604435	1.32356				UP
Vmn2r5	2.18938	0.668573	1.4647				UP
Prdm11	2.18273	0.901744	0.959639				UP
BC147527	2.17969	1.02686	0.788917				UP
AW111846	2.16532	0.352899	1.61702				UP
Chrnb2	2.15787	0.687099	1.03407				UP
Dnah6	2.15238	0.582637	0.829141				UP
Prex1	2.14254	0.575352	0.168726				UP
Saa2	2.14238	0.335764	0.470336				UP
Sh3bgr	2.13926	0.63459	1.02825				UP
Vps54	2.11661	1.03953	1.16843				UP
6530403M18Rik	2.11593	0.535317	1.51721				UP
Dennd1b	2.11509	0.619045	0.892145				UP
Gm15319	2.09337	0.291312	1.8985				UP
Vav1	2.07897	0.938203	1.14835				UP
Pi4k2a	2.07842	1.16619	1.00291				UP
Adamts9	2.0722	0.814357	1.05682				UP
Grm4	2.07027	0.982678	1.13091				UP
Hook2	2.0678	1.20772	1.71572				UP
Dync1i1	2.06329	0.812092	1.21633				UP
Mgl2	2.05151	1.02973	1.14393				UP
Zcchc2	2.04794	1.44405	1.59223				UP
Slc5a8	2.04143	0.688837	1.05703				UP
Ctnnd2	2.03753	0.248225	1.24947				UP
Casp7	2.03556	1.77656	1.23456				UP
1700013M08Rik	2.0347	0.612704	0.626248				UP
Tmem86b	2.03319	1.31695	1.03689				UP
Lrrc51	2.02981	1.36145	1.18313				UP
Muc13	2.02685	0.866264	0.94385				UP
Pcp4	2.01305	0.342135	1.78016				UP
Mroh9	2.01245	0.330867	1.19061				UP
Fam107a	2.00415	0.611895	0.984664				UP
Tmem132b	2.00216	0.510287	1.4446				UP

## Sheet: (D) 133
Gene_symbol	NIH3T3_Reo/NIH3T3_UI	B16_Reo/B16_UI	L929_Reo/L929_UI				>2 change	>2 change	>2 change	NIH3T3_Reo/NIH3T3_UI	B16_Reo/B16_UI	L929_Reo/L929_UI
Irgc1	4.43726	3.04094	17.442				UP	UP	UP	Irgc1	4.43726	3.04094	17.442
Nanog	3.45772	2.30613	24.0765				UP	UP	UP	Nanog	3.45772	2.30613	24.0765
H2-T18	2.99541	4.67236	3.60829				UP	UP	UP	H2-T18	2.99541	4.67236	3.60829
Gm20758	2.13757	2.27219	3.78317				UP	UP	UP	Gm20758	2.13757	2.27219	3.78317
LOC101056136	6.23689	1.10066	7.61629				UP		UP
Cidec	2.995	1.59398	8.9537				UP		UP
Cox18	2.97451	1.97469	3.22231				UP		UP
Ostn	2.66821	0.0554191	5.72203				UP		UP
Prkcq	2.57935	1.11194	4.38895				UP		UP
Atp6ap1l	2.40491	0.783769	3.50273				UP		UP
Cytl1	2.38899	0.948801	2.01476				UP		UP
Olfr470	2.27839	0.546041	2.6913				UP		UP
Slfn1	2.25927	1.42012	2.97236				UP		UP
4933433H22Rik	25.5446	1.07821	0.928929				UP
Gm11595	15.2121	0.694316	0.919506				UP
Mageb5	9.36809	0.923458	1.04494				UP
D830026I12Rik	8.82219	1.10302	1.29059				UP
Akr1b7	7.99995	1.09722	1.09188				UP
Pcp4l1	7.04238	0.362668	1.97957				UP
Hoxa9	6.76714	0.984413	0.878279				UP
Ces2c	6.28376	0.75419	1.8965				UP
Klrc3	6.18991	0.922084	1.04408				UP
Olfr532	5.93162	0.9306	1.41571				UP
Iqub	5.78213	0.916468	1.30003				UP
Ttc39a	5.78032	1.1651	1.15106				UP
B3gat1	5.74173	0.709185	1.27843				UP
Olfr1095	5.25595	0.475874	1.87144				UP
Gm10024	4.77393	0.99607	1.09634				UP
1700119I11Rik	4.5683	0.640275	1.01872				UP
Gpr137c	4.27162	1.01245	1.09037				UP
4930456L15Rik	4.16587	1.00515	0.911585				UP
Mpz	3.98503	1.24364	0.869253				UP
Car4	3.74915	0.600483	1.17574				UP
Mpzl3	3.73124	0.727249	1.37319				UP
Krtap4-16	3.72934	1.19572	0.796706				UP
E330017L17Rik	3.69718	0.795815	0.718616				UP
Slc38a11	3.67849	0.993098	0.921307				UP
Gm4466	3.67677	0.125057	1.28672				UP
AI594674	3.63589	0.81281	0.442937				UP
Klf14	3.53214	0.709292	1.14752				UP
2010013B24Rik	3.35595	0.988858	1.97194				UP
Sez6	3.35117	0.989636	1.01081				UP
Krtap4-7	3.34832	0.933467	0.900996				UP
Olfr611	3.34292	1.07233	1.02203				UP
Myh11	3.33123	0.773789	1.80667				UP
Vax2os	3.32322	1.14603	1.78642				UP
Kcnmb3	3.30754	0.744825	0.822129				UP
Olfr353	3.18065	0.708215	0.518228				UP
AU017193	3.16376	1.0606	1.20385				UP
Gm5547	3.14129	0.300397	0.990417				UP
Crhr2	3.0928	0.848912	1.49697				UP
B430203I24Rik	3.09271	0.764364	1.1302				UP
Slc35f1	2.97907	0.915111	0.863597				UP
Xrn1	2.96078	1.03636	1.89014				UP
Vmn2r52	2.94287	0.669497	0.855486				UP
Olfr215	2.92592	0.53421	1.12627				UP
Cib4	2.74712	1.12681	0.927576				UP
Dppa1	2.72845	1.02551	1.92439				UP
Fgf14	2.71401	0.976183	0.984214				UP
Sprr2j-ps	2.70792	0.798121	1.16951				UP
Csrnp3	2.69807	1.04569	1.43656				UP
6430590A10Rik	2.6881	0.701656	1.88139				UP
Olfr699	2.66174	0.927278	1.05974				UP
LOC101055686	2.65099	0.468459	1.14074				UP
Ppp1r9a	2.61792	0.924049	0.960612				UP
Doc2b	2.60114	1.36299	1.17959				UP
Olfr1348	2.57742	0.887676	1.10021				UP
Atg4a	2.57604	0.626286	0.886475				UP
Olfr1121	2.57576	1.15123	1.02935				UP
Olfr530	2.54413	0.936141	0.955513				UP
Acsm3	2.53157	0.141587	1.5545				UP
Magix	2.52594	1.01938	0.857028				UP
Pcgf3	2.52271	1.17831	0.681481				UP
Chst10	2.51275	0.924597	1.06155				UP
Gm4146	2.50936	0.85961	0.757241				UP
Gm13769	2.50338	0.428671	0.901023				UP
Irx6	2.50134	0.807236	0.716246				UP
Slc38a8	2.49969	0.774537	0.759891				UP
4933427D14Rik	2.48378	0.321095	1.08358				UP
Vmn2r4	2.48106	1.0295	0.985382				UP
Olfr426	2.46756	0.547698	1.13219				UP
Lrrtm1	2.45292	0.976997	0.915313				UP
4930556H04Rik	2.4413	1.03302	0.342641				UP
Olfr791	2.43825	1.04718	1.01738				UP
4930412D23Rik	2.42723	1.21599	1.1576				UP
Has3	2.42212	0.904279	0.791711				UP
Hras1	2.4071	0.94564	1.17977				UP
Ugt3a2	2.37361	1.14873	0.789991				UP
Apoc3	2.34902	1.01307	0.919063				UP
C130051F05Rik	2.32925	0.843322	0.621507				UP
S1pr4	2.32627	1.03585	1.28394				UP
Aqp7	2.32265	1.11123	1.32395				UP
C87499	2.31539	0.703741	1.03902				UP
Mamstr	2.30065	1.07055	0.956331				UP
Gm14499	2.29883	0.83198	0.971978				UP
Krt42	2.29799	0.803761	0.737881				UP
1700010D01Rik	2.27964	0.845588	1.59303				UP
Vmn1r214	2.27799	1.22676	0.913583				UP
Gm12568	2.27546	0.481474	1.86072				UP
Lepr	2.25502	0.299039	1.22005				UP
Rorb	2.25489	0.859268	0.907862				UP
Zfp451	2.24242	0.0747333	1.0501				UP
Gm10362	2.22748	0.981716	1.00195				UP
Olfr332	2.21754	1.06412	0.896842				UP
4921539E11Rik	2.20988	0.37349	1.57316				UP
Rfx5	2.20625	1.17038	1.39915				UP
Limch1	2.20266	0.878128	1.02142				UP
Olfr874	2.19833	0.768699	0.813048				UP
Dach2	2.17957	1.2076	1.09133				UP
Zmiz1	2.17432	0.898182	0.837704				UP
Pcdhb11	2.1566	0.806512	1.12723				UP
Vmn1r219	2.15435	0.861779	1.20905				UP
Gpr139	2.15062	1.01899	1.5014				UP
4930563E18Rik	2.14099	0.935244	0.599061				UP
A930016O22Rik	2.14036	0.653527	1.23575				UP
Art4	2.13801	1.02072	0.707215				UP
Fpr-rs6	2.13447	0.862176	1.22887				UP
Corin	2.12787	0.554927	1.43338				UP
Oog4	2.1244	1.20033	1.16432				UP
Krt71	2.12431	0.855995	0.866247				UP
Cyp4a10	2.1167	1.01614	0.931376				UP
Psg27	2.09645	1.2801	0.920075				UP
Gm6042	2.08825	1.04997	1.12201				UP
Sult5a1	2.06926	0.993446	1.34835				UP
Znhit6	2.06559	1.00199	1.76466				UP
Tmem102	2.05455	0.863136	0.90348				UP
Mup4	2.03982	0.898741	0.866567				UP
BC033916	2.03807	0.898233	1.18126				UP
B3gnt8	2.03536	0.669513	1.1842				UP
Gm4598	2.03352	0.365428	0.843883				UP
Bmp10	2.03093	1.11668	1.31201				UP
Dok1	2.00724	1.09953	1.87455				UP
Npy4r	2.00392	0.885217	0.921286				UP

## Sheet: (E) 37
Gene_symbol	NIH3T3_Reo/NIH3T3_UI	B16_Reo/B16_UI	L929_Reo/L929_UI				>2 change	>2 change	>2 change	NIH3T3_Reo/NIH3T3_UI	B16_Reo/B16_UI	L929_Reo/L929_UI
Slc2a6	12.571	3.54957	11.8208				UP	UP	UP	Slc2a6	12.571	3.54957	11.8208
AA467197	6.29787	2.42198	5.1346				UP	UP	UP	AA467197	6.29787	2.42198	5.1346
Tlr2	5.80229	3.23237	22.1327				UP	UP	UP	Tlr2	5.80229	3.23237	22.1327
H2-T23	5.31384	4.66555	4.82421				UP	UP	UP	H2-T23	5.31384	4.66555	4.82421
H2-Q2	4.82864	3.51057	3.33066				UP	UP	UP	H2-Q2	4.82864	3.51057	3.33066
Gm11127	4.58844	4.51233	4.65933				UP	UP	UP	Gm11127	4.58844	4.51233	4.65933
H2-Q8	4.5057	4.43796	4.24815				UP	UP	UP	H2-Q8	4.5057	4.43796	4.24815
H2-Q7	4.4172	4.78185	3.45662				UP	UP	UP	H2-Q7	4.4172	4.78185	3.45662
C4b	2.89342	2.70846	6.98663				UP	UP	UP	C4b	2.89342	2.70846	6.98663
Fndc3a	2.8329	2.6828	4.50731				UP	UP	UP	Fndc3a	2.8329	2.6828	4.50731
Ccl11	3.88857	2.55167	1.17559				UP	UP
2410017I17Rik	17.142	1.9321	8.22932				UP		UP
Trim69	12.7055	0.777364	4.99875				UP		UP
Trim72	10.3847	0.320424	13.0847				UP		UP
Slamf8	8.47758	0.403384	5.42345				UP		UP
Fmr1nb	8.1985	0.435658	2.39061				UP		UP
Lct	4.93967	0.585595	11.4675				UP		UP
Tmem27	4.42671	0.852604	2.00331				UP		UP
Fer1l5	3.07834	0.698756	7.19937				UP		UP
1700091H14Rik	2.53154	0.904997	3.13866				UP		UP
Gm525	8.17649	0.753012	1.61526				UP
Wdtc1	6.21735	0.368788	1.17457				UP
4933402J15Rik	5.26088	0.545359	1.05163				UP
Ehf	3.89708	0.263557	1.04236				UP
Pdzd2	3.40663	0.665801	1.05732				UP
Gm9694	3.24237	0.963386	1.25254				UP
Ankfn1	3.23907	0.936601	1.1688				UP
Tnfrsf13b	2.95504	1.01042	1.20142				UP
Tomt	2.79543	0.882782	1.25273				UP
Ifna14	2.56954	0.943296	1.51147				UP
Cyp2d34	2.50617	0.314722	1.25956				UP
Ms4a14	2.50432	0.419215	1.01245				UP
Gm10637	2.29434	0.659691	0.965459				UP
F11	2.18086	0.92187	1.3143				UP
Rnf139	2.11981	1.40623	1.24287				UP
Gm6040	2.05397	0.94589	1.32977				UP
Tcp10c	2.03618	0.999658	0.837854				UP

## Sheet: (F) 64
Gene_symbol	NIH3T3_Reo/NIH3T3_UI	B16_Reo/B16_UI	L929_Reo/L929_UI				>2 change	>2 change	>2 change		NIH3T3_Reo/NIH3T3_UI	B16_Reo/B16_UI	L929_Reo/L929_UI
Ifnb1	3937.15	12.034	352.402				UP	UP	UP	Ifnb1	3937.15	12.034	352.402
Ccl5	642.944	8.35788	61.1764				UP	UP	UP	Ccl5	642.944	8.35788	61.1764
Ccl4	360.252	2.26546	40.0966				UP	UP	UP	Ccl4	360.252	2.26546	40.0966
Myd88	3.36503	2.37679	6.89366				UP	UP	UP	Myd88	3.36503	2.37679	6.89366
Il33	71.8456	1.52665	12.0586				UP		UP
Gm11435	49.2611	0.727939	61.8604				UP		UP
Frmd3	15.4897	0.766279	2.91559				UP		UP
Ccdc88b	13.8716	0.541317	4.19383				UP		UP
Gm7897	13.2808	0.921797	4.96943				UP		UP
Gm2582	11.5528	0.276624	3.84705				UP		UP
Tnn	11.4962	0.451717	5.69349				UP		UP
4933432I03Rik	10.0562	0.389147	30.6594				UP		UP
Ttll2	8.65203	0.800623	3.09377				UP		UP
Lgi2	7.65465	0.620627	2.686				UP		UP
Acvr1c	5.94058	0.921516	2.53244				UP		UP
B3gnt5	5.7729	0.150957	2.23187				UP		UP
Lypd6	4.2479	0.924194	2.24031				UP		UP
LOC101055997	4.08728	0.531326	2.0549				UP		UP
Ptprj	3.74037	0.856872	2.24496				UP		UP
Mlkl	3.44175	1.88863	2.72674				UP		UP
Efhb	3.18514	0.858646	6.3563				UP		UP
Bst1	3.09457	0.204919	3.45797				UP		UP
Cdyl	2.82272	1.01903	27.7569				UP		UP
Gm8127	2.78468	0.219977	3.8203				UP		UP
A330015K06Rik	2.75985	0.704671	3.20479				UP		UP
D1Ertd622e	2.30744	0.913185	2.773				UP		UP
AW125324	2.19958	0.387987	2.61069				UP		UP
Tacr2	53.9899	1.10504	1.80031				UP
Mroh8	22.7002	1.08711	1.93181				UP
Htr2a	17.979	1.14791	0.784591				UP
Gm11545	11.8441	0.629034	0.473046				UP
Pamr1	9.58726	0.940947	0.85667				UP
Plek	8.22657	0.579305	0.973615				UP
Sult1c2	7.67514	1.02471	1.34552				UP
Tmcc3	6.77447	1.07953	0.44343				UP
2010002M12Rik	6.31918	1.43172	1.82058				UP
Trim10	5.5858	0.987618	0.837476				UP
Gm5936	5.18156	1.24967	1.40924				UP
Nts	4.92786	0.237623	1.74015				UP
Slc13a3	4.42351	0.52336	0.629124				UP
Gm1110	4.18155	0.812884	1.68137				UP
4930412O13Rik	4.18043	1.0927	1.09391				UP
Clvs1	3.72514	0.8562	0.972253				UP
Hba-x	3.27121	0.839616	1.06709				UP
Nufip1	3.11866	0.747466	0.798136				UP
Bbox1	3.01677	0.605306	1.13072				UP
Stk38l	2.99238	1.89881	1.31469				UP
Dennd6b	2.96673	0.974905	1.29757				UP
Gm5640	2.95501	1.18307	1.11527				UP
H2-Oa	2.8649	0.682409	0.940965				UP
Gm1604b	2.77106	0.493471	1.9763				UP
Sema3c	2.72909	0.63728	1.03566				UP
Ablim1	2.70765	0.292221	1.39892				UP
Hba-a1	2.68033	1.02517	0.931395				UP
Fgf9	2.62174	0.139205	1.03184				UP
Znrf4	2.26633	0.849578	1.22684				UP
Gnb4	2.24116	0.907834	1.04093				UP
Ebi3	2.15853	0.884336	1.19437				UP
Stag3	2.13572	0.923159	0.908323				UP
Tbx1	2.06522	0.924137	1.03325				UP
Lifr	2.05573	1.11908	0.589087				UP
Bsn	2.04567	1.05029	0.80675				UP
1700060C20Rik	2.02189	1.01722	0.928237				UP
Prdm9	2.00816	0.314097	1.45777				UP

## Sheet: (G) 415
Gene_symbol	NIH3T3_Reo/NIH3T3_UI	B16_Reo/B16_UI	L929_Reo/L929_UI				>2 change	>2 change	>2 change	NIH3T3_Reo/NIH3T3_UI	B16_Reo/B16_UI	L929_Reo/L929_UI
Rtp4	129.712	31.6719	17.6878				UP	UP	UP	Rtp4	129.712	31.6719	17.6878
Psmb8	65.6413	7.90975	5.14376				UP	UP	UP	Psmb8	65.6413	7.90975	5.14376
Gm9706	63.6584	23.5046	25.5383				UP	UP	UP	Gm9706	63.6584	23.5046	25.5383
Xaf1	29.4484	19.1672	28.8284				UP	UP	UP	Xaf1	29.4484	19.1672	28.8284
Trim30d	27.2095	32.6672	47.7481				UP	UP	UP	Trim30d	27.2095	32.6672	47.7481
Helz2	26.7693	8.76772	7.67078				UP	UP	UP	Helz2	26.7693	8.76772	7.67078
Gbp2	24.5157	14.1615	109.707				UP	UP	UP	Gbp2	24.5157	14.1615	109.707
Irgm1	17.9281	13.6201	14.9518				UP	UP	UP	Irgm1	17.9281	13.6201	14.9518
Ddx58	11.975	12.4178	12.0106				UP	UP	UP	Ddx58	11.975	12.4178	12.0106
Ifi27l2b	11.6949	5.71421	4.95976				UP	UP	UP	Ifi27l2b	11.6949	5.71421	4.95976
Trim34b	11.2839	5.92554	23.128				UP	UP	UP	Trim34b	11.2839	5.92554	23.128
Trex1	11.2239	4.79219	5.22162				UP	UP	UP	Trex1	11.2239	4.79219	5.22162
Trim12a	8.61828	25.4766	24.455				UP	UP	UP	Trim12a	8.61828	25.4766	24.455
Stat1	7.81979	10.0334	8.46997				UP	UP	UP	Stat1	7.81979	10.0334	8.46997
Trim25	7.18525	4.58688	3.12966				UP	UP	UP	Trim25	7.18525	4.58688	3.12966
Trim56	6.08168	2.6735	2.97105				UP	UP	UP	Trim56	6.08168	2.6735	2.97105
AW011738	5.6573	5.78624	3.50708				UP	UP	UP	AW011738	5.6573	5.78624	3.50708
Adar	4.80388	2.03629	3.12859				UP	UP	UP	Adar	4.80388	2.03629	3.12859
Zc3hav1	4.24001	2.32565	3.73773				UP	UP	UP	Zc3hav1	4.24001	2.32565	3.73773
Ifi27l2a	3.32254	5.24915	3.31915				UP	UP	UP	Ifi27l2a	3.32254	5.24915	3.31915
Gm10388	3.12328	2.09453	17.4993				UP	UP	UP	Gm10388	3.12328	2.09453	17.4993
Gm5595	7.50849	5.34225	1.74881				UP	UP
Cypt7	6.16219	2.74412	1.2856				UP	UP
Fhl5	2.7598	2.00633	1.1408				UP	UP
C79246	37.7324	1.42883	26.862				UP		UP
Klkb1	12.8944	1.44811	3.01419				UP		UP
Nacad	8.00745	0.477685	2.12011				UP		UP
Abo	7.7945	1.90982	2.22518				UP		UP
AU021884	7.75683	0.8753	3.91703				UP		UP
Ttpa	7.70376	0.673738	2.65123				UP		UP
Slfn9	6.55174	1.21281	2.85648				UP		UP
Neb	6.21023	0.892493	3.87828				UP		UP
Spta1	5.74181	0.286865	2.14282				UP		UP
Unc80	5.64554	0.407441	4.24413				UP		UP
Tmprss13	4.92752	0.411973	2.27428				UP		UP
Tas2r121	4.721	0.146083	2.30014				UP		UP
Dst	4.38618	1.20149	4.20829				UP		UP
Tm4sf19	3.96369	1.38885	2.0887				UP		UP
Col9a3	3.918	0.617981	3.615				UP		UP
Olfr583	3.87046	0.569058	2.01104				UP		UP
Fgf6	3.7879	0.564232	7.30104				UP		UP
Zfp93	3.73495	0.916649	4.68181				UP		UP
Tor1aip1	3.62289	1.66728	3.6028				UP		UP
Samt2	3.5055	0.182712	4.45051				UP		UP
Agbl2	3.48566	0.922805	2.3563				UP		UP
BC016423	3.42027	1.55835	4.44539				UP		UP
Mb21d1	3.20819	0.827918	2.55476				UP		UP
Apoa2	3.00465	1.07102	2.19688				UP		UP
Sycp3	2.99934	0.36411	3.04186				UP		UP
Agrn	2.98039	0.965792	2.09764				UP		UP
Cdhr1	2.95388	0.21093	3.5736				UP		UP
Grin3a	2.90255	0.924094	8.96873				UP		UP
Apof	2.86201	0.205807	3.39383				UP		UP
Sh2d5	2.8592	0.518446	4.46855				UP		UP
Olfr1110	2.84801	0.585412	3.91131				UP		UP
Gm12216	2.80431	1.1845	2.39466				UP		UP
Amph	2.60769	0.158459	3.71524				UP		UP
Camk4	2.59416	0.638483	2.2666				UP		UP
Ntrk3	2.58574	0.759083	5.52888				UP		UP
Hsf3	2.49182	0.502714	2.15953				UP		UP
Gm10513	2.4194	0.400557	6.8778				UP		UP
Igll1	2.39767	0.28087	2.52265				UP		UP
Mro	2.1873	0.589406	4.06093				UP		UP
BC051628	40.3099	0.456782	1.26112				UP
Nlrp5	39.9465	0.500141	0.950715				UP
Acsm1	39.5171	0.317403	0.895705				UP
LOC100048884	33.3128	0.202824	1.39405				UP
Kynu	31.4332	0.274413	1.07942				UP
Pde6c	25.7145	0.386348	1.1284				UP
Crct1	23.2993	0.765935	0.940337				UP
Actl7b	21.1336	0.560217	1.19995				UP
Olfr1321	20.931	0.22109	0.926817				UP
Ankrd22	20.7157	0.299365	1.42347				UP
4930432J09Rik	20.4699	0.165134	1.02218				UP
Olfr1271	20.4674	0.336483	1.04392				UP
Them5	19.6161	0.48945	1.08759				UP
BC049635	18.3638	1.61499	1.68246				UP
Ednrb	17.5436	0.655602	1.06166				UP
4930449C09Rik	17.4552	0.669645	1.14344				UP
Akip1	17.1463	1.20155	1.0145				UP
0610039H22Rik	16.7679	0.994992	0.738379				UP
Trpm2	16.6938	0.265204	1.02203				UP
Kcp	15.9656	1.06464	0.869141				UP
Chrm1	15.7374	0.684835	1.83599				UP
Sptb	15.676	0.625679	0.855203				UP
Cdh13	15.6477	0.811959	1.05494				UP
Bsph1	15.3983	0.974648	1.41409				UP
Ralgapa2	15.1692	1.00294	0.881911				UP
Sult2a3	14.9941	0.297576	1.08444				UP
Aqp9	14.9823	0.887172	1.03403				UP
Olfr827	14.425	0.227947	1.03814				UP
Olfr878	14.2229	0.157723	1.18936				UP
Olfr497	13.8033	0.767558	0.997784				UP
Olfr1281	13.3389	0.43506	1.18102				UP
Sypl2	13.248	1.15182	1.59836				UP
Cpn2	13.2144	0.158041	0.904299				UP
Smlr1	12.9421	0.557131	1.02703				UP
Cypt12	12.9045	0.159454	1.3433				UP
Pgm5	12.7509	0.967828	1.11301				UP
Smtnl1	12.5022	0.551221	1.19371				UP
Gprin3	12.4151	0.916813	0.529143				UP
1700069P05Rik	12.2998	0.909083	1.02618				UP
Sox11	12.1433	0.628324	1.03469				UP
Bpifb2	12.0497	0.855352	1.06386				UP
F5	12.0452	0.497523	1.03708				UP
Pfn3	12.0115	0.887774	1.41453				UP
Fcrl5	11.8269	0.914694	1.09119				UP
Gm9999	11.5389	0.219859	0.773026				UP
Hesx1	10.7331	0.911186	1.00662				UP
Gm4312	10.726	0.572611	1.39877				UP
1700003E24Rik	10.6763	0.697393	1.04634				UP
Mgam	10.6584	0.673051	1.12316				UP
Six3os1	10.6155	0.699754	1.59663				UP
C6	10.3452	0.972382	0.948934				UP
BC021785	10.1547	1.01241	0.924986				UP
1700069L16Rik	9.79843	0.86676	0.530805				UP
Nmbr	9.71109	0.375337	0.793943				UP
Hyal5	9.69419	0.673683	1.03425				UP
Tcerg1l	9.64989	0.8467	0.941736				UP
Pira7	9.59494	0.179068	0.575936				UP
Mybpc2	9.4273	0.384106	1.01957				UP
Klrb1	9.28805	0.437804	1.05608				UP
Piezo2	9.22935	0.819827	0.947328				UP
Samsn1	9.14576	0.908517	1.03983				UP
Ptf1a	8.93564	0.116719	1.3565				UP
Sdr16c6	8.89881	0.924912	0.987937				UP
Syce1l	8.88031	0.921789	1.15503				UP
6330509M05Rik	8.79565	1.0007	0.720437				UP
9530059O14Rik	8.71109	0.556407	1.05678				UP
L3mbtl1	8.67067	0.838299	1.28609				UP
Slc13a1	8.5613	0.10791	1.46511				UP
Trim67	8.51651	0.656417	0.141138				UP
Epx	8.41692	0.947745	0.973937				UP
Gm362	8.40895	0.249902	1.05415				UP
Rabgap1l	8.38983	0.899464	0.765177				UP
Asxl3	8.28937	0.904576	1.03495				UP
Stfa2	8.27092	0.993481	0.989635				UP
Sptlc3	8.2252	1.29924	1.79679				UP
Il31ra	8.2115	0.916868	0.747022				UP
2610015P09Rik	8.20715	0.434372	1.49079				UP
Gm11634	8.08413	0.790465	1.03691				UP
Fgf1	8.05162	0.669773	1.41629				UP
Zfp831	8.03847	0.164883	1.04575				UP
4931428L18Rik	7.85672	0.291274	1.02422				UP
Tktl2	7.83755	0.137836	1.25185				UP
Gm10503	7.76409	0.253555	1.38877				UP
Olfr800	7.73715	0.976274	1.32983				UP
D130050E23Rik	7.65052	0.0343479	1.04468				UP
Lyve1	7.55473	0.582667	1.03644				UP
Pea15b	7.48762	0.283569	1.02463				UP
Olfr397	7.45559	0.81383	1.04793				UP
Mpped2	7.43677	0.789461	0.947328				UP
2200002J24Rik	7.41155	0.168375	0.287923				UP
Muc1	7.28483	0.764642	1.14811				UP
Pla2g2a	7.22018	0.996745	1.69683				UP
Tubal3	7.19095	0.904106	0.801515				UP
Umod	6.99715	0.794528	1.10387				UP
Moxd1	6.99018	1.40745	1.57546				UP
2900092D14Rik	6.98117	0.316911	0.843806				UP
Gm10113	6.93005	0.52257	1.00458				UP
Kif23	6.85844	0.955162	0.651496				UP
Lrrn4	6.7119	0.487214	0.867477				UP
Gm10252	6.67103	0.43435	1.06523				UP
Prrg3	6.57045	0.577087	1.06302				UP
Slc7a4	6.55436	0.439964	0.94144				UP
Gm10081	6.45543	0.393476	1.11453				UP
Olfr1153	6.4485	0.228821	1.03379				UP
C77370	6.41796	0.191711	0.793172				UP
Reep2	6.40841	0.721048	1.43135				UP
Cryba2	6.39614	0.429924	1.35915				UP
Esp1	6.39349	0.60082	1.03853				UP
Slc5a12	6.31357	0.333836	1.03688				UP
Gm11981	6.29611	0.610878	1.3434				UP
Wfdc9	6.29595	1.30147	0.929891				UP
Eltd1	6.25124	0.910428	1.05531				UP
Cnksr2	6.21032	0.762128	1.04963				UP
Adcy3	6.2094	0.78	1.39163				UP
Akr1cl	6.11207	0.547019	1.02885				UP
Stac	6.06237	0.940695	1.26128				UP
Parp9	6.03181	0.994538	1.08304				UP
Pcsk5	6.00383	0.706802	1.87903				UP
Tenm1	6.00077	0.676761	1.12143				UP
Tulp1	5.96471	0.835311	0.976316				UP
LOC101056244	5.93487	0.71117	0.771558				UP
Mgll	5.92119	0.464544	0.925538				UP
D830013O20Rik	5.84533	0.67801	1.0964				UP
Gm9869	5.83238	0.289584	1.03507				UP
4930434J08Rik	5.82162	0.940657	1.27582				UP
Hnmt	5.77466	0.448191	1.27574				UP
Iba57	5.68509	0.344114	1.03745				UP
A530083I20Rik	5.68193	0.931978	0.802562				UP
4930445B16Rik	5.67007	0.491124	1.04476				UP
Olig3	5.59092	0.710159	1.4608				UP
Ptchd2	5.51824	0.90779	0.713061				UP
Lilra6	5.49375	0.733849	0.855692				UP
Gm2837	5.48751	0.935821	1.13164				UP
Olfr1145	5.40547	0.309189	1.40665				UP
AW556556	5.36656	0.57341	0.869837				UP
9230102O04Rik	5.32115	0.331993	1.13968				UP
Olfr519	5.24355	0.536635	1.02002				UP
Fbxw21	5.23502	0.364659	1.90615				UP
4930445E18Rik	5.23139	0.492199	1.27223				UP
Adrbk2	5.13465	0.559652	1.46604				UP
Gm7978	5.12519	0.0675708	1.2178				UP
Ssxb6	5.03214	0.833619	1.05658				UP
AI481877	5.00584	0.183475	0.815559				UP
Olfr38	4.89923	0.559796	0.934398				UP
Nostrin	4.88516	0.507712	1.73286				UP
Alox12	4.87557	0.767172	1.17041				UP
Rhox6	4.82784	1.22609	1.09539				UP
Tshr	4.68382	0.140379	1.02453				UP
Tnk2os	4.67357	0.443858	1.13001				UP
Zfp46	4.64212	0.836793	0.642529				UP
Rgs9	4.59866	0.725802	1.09486				UP
LOC668306	4.54218	0.532544	1.09953				UP
Cebpa	4.51973	0.477054	1.03954				UP
Pdzrn4	4.51393	0.249765	1.19374				UP
Olfr1302	4.5095	0.173819	0.744748				UP
Abhd11os	4.48138	0.357981	1.14404				UP
4930597G03Rik	4.47172	0.59625	0.891873				UP
Sprr2d	4.41838	0.891956	0.922904				UP
Atp1a2	4.33564	0.586294	1.27458				UP
Emx2os	4.3077	0.281113	1.51694				UP
Gm12508	4.30492	0.315036	1.32005				UP
Samd11	4.29339	0.426367	1.18894				UP
Fsd2	4.27703	0.165253	1.04601				UP
Aar2	4.21676	0.71269	1.6454				UP
Sirpb1b	4.16202	0.904451	1.02942				UP
Gm3045	4.12906	0.915493	1.28033				UP
Tmem132d	4.08047	0.114189	1.41602				UP
9430078G10Rik	4.07643	0.101558	0.849642				UP
Megf6	4.06543	0.681223	0.810824				UP
Tnfrsf19	4.05529	0.878306	0.927374				UP
Ctsc	4.04948	0.514806	1.02737				UP
Olfr697	4.04822	0.526822	1.26098				UP
Rprm	4.0066	0.694122	0.570831				UP
A730009E18Rik	3.98333	0.837501	0.550262				UP
4930571B16Rik	3.97071	0.103795	1.26922				UP
E130106K03Rik	3.92739	1.13181	0.974621				UP
N4bp1	3.92411	0.689977	1.96108				UP
Pabpc6	3.92203	0.824597	1.13681				UP
LOC101055743	3.91898	0.86234	1.2039				UP
Fcer1a	3.90748	0.907338	1.03923				UP
E430010N07Rik	3.88751	0.864388	0.775152				UP
Rasgrp1	3.85171	0.250233	1.19039				UP
Akr1d1	3.84017	0.0518658	1.0388				UP
Nap1l5	3.82124	0.122767	0.216633				UP
Ccdc60	3.8078	0.392217	1.14597				UP
Gm10605	3.79635	0.807297	0.891845				UP
Olfr651	3.78608	1.20795	0.931777				UP
Gm597	3.78482	0.603542	0.746875				UP
Gm568	3.76247	0.301995	1.1181				UP
Tcl1b2	3.71873	0.473428	1.06602				UP
Moxd2	3.71593	0.815248	0.889213				UP
Fam26d	3.70603	0.349633	1.4818				UP
4930596D02Rik	3.66863	0.0454398	1.17518				UP
Olfr693	3.65898	0.372272	1.04217				UP
Gdap10	3.61493	1.33091	1.26161				UP
Pdzk1	3.5938	1.03227	1.10208				UP
Lrrc43	3.56051	0.80466	0.934377				UP
Olfr317	3.55982	0.632185	1.12244				UP
Gm2483	3.5482	0.67255	1.30312				UP
Pou3f3	3.5369	0.610729	0.986897				UP
Lrrc7	3.52083	0.171297	1.76472				UP
Phc2	3.48132	0.680668	1.80409				UP
Bmp8a	3.46809	0.921751	1.21553				UP
AI845619	3.45111	0.934207	0.979707				UP
Hopx	3.45033	1.10678	0.8773				UP
Krt77	3.44111	0.841151	1.17669				UP
Nxpe2	3.4245	0.291666	1.14342				UP
Olfr1100	3.39481	0.363206	1.52011				UP
4930553J12Rik	3.39247	1.08079	0.893136				UP
Slco6b1	3.39129	1.08815	0.397581				UP
Foxd1	3.38836	1.11378	0.80629				UP
Sp9	3.32929	1.33549	1.34499				UP
Cxcr3	3.31922	0.801104	0.974604				UP
Olfr1000	3.3192	1.09157	1.12145				UP
Ube2cbp	3.31169	0.45455	0.942976				UP
Tmsb15l	3.30354	0.720481	0.646167				UP
Rxfp3	3.29966	0.903905	0.993479				UP
Olfr112	3.28009	0.342839	0.7394				UP
3830612M24	3.27315	0.896511	0.722162				UP
Cask	3.25339	1.09549	1.02089				UP
Redrum	3.24625	0.680131	1.31062				UP
Dspp	3.22715	0.316598	1.02015				UP
Cyp4a31	3.22629	0.775413	1.20062				UP
Dynap	3.20751	1.17865	1.80168				UP
Olfr764	3.20204	1.12895	0.880585				UP
Grin1	3.18592	0.949504	0.872528				UP
Adamts17	3.17458	0.862817	0.990438				UP
Trem1	3.1702	0.80456	0.682384				UP
Gm5800	3.12749	0.420582	1.20175				UP
Ch25h	3.1264	0.594555	1.70431				UP
Olfr1087	3.12373	1.39112	0.987061				UP
Ncmap	3.10872	0.72149	0.704327				UP
Slc17a7	3.08641	1.36482	0.532854				UP
Fcrla	3.08391	0.535102	1.02702				UP
A630012P03Rik	3.08024	1.45936	1.55487				UP
Smok4a	3.06255	0.312076	1.64825				UP
Catsper3	3.05981	0.25762	1.04137				UP
Trpc5	3.04999	0.342552	1.18304				UP
Kcnk1	3.04962	1.03017	1.03361				UP
Gm21951	3.04331	0.778583	1.12371				UP
Kcnk4	3.02598	0.986692	1.28418				UP
9430024E24Rik	3.01281	0.300063	1.14673				UP
Rtn4rl1	2.98785	0.653052	0.107789				UP
Olfr453	2.95004	0.969417	1.26445				UP
2610020C07Rik	2.94	0.74801	1.73039				UP
C230094B09Rik	2.91947	0.975279	0.794875				UP
Vmn1r61	2.91502	0.936313	1.04365				UP
Olfr1031	2.90575	0.101229	1.12137				UP
Gm626	2.90516	0.310776	1.0832				UP
Wfdc15a	2.86948	0.581053	1.22791				UP
4931406E20Rik	2.85205	0.891536	0.621014				UP
Ppp2r2b	2.83873	0.749072	0.98907				UP
Nrros	2.80661	0.679865	0.987472				UP
Lcn3	2.79292	0.199859	0.817401				UP
D030025E07Rik	2.7898	0.940939	1.02802				UP
Krt72	2.78242	0.46135	1.05462				UP
Vmn1r74	2.76965	0.0578316	1.17022				UP
Il10ra	2.72707	0.761722	1.08009				UP
Ppp1r14a	2.72493	0.662868	0.844299				UP
Gm9919	2.71075	1.0947	1.32613				UP
A930003A15Rik	2.6987	0.145158	0.806003				UP
Dppa4	2.69174	0.720299	1.17927				UP
Slc47a2	2.6893	0.70689	1.09252				UP
Bcl11a	2.68719	0.813232	1.04861				UP
Spag16	2.66908	0.448098	0.828051				UP
Scgb1b30	2.66238	0.779737	1.19736				UP
Abcc2	2.65855	0.729428	0.49116				UP
Nanos2	2.65789	0.50459	1.00922				UP
Ppp1r36	2.6567	0.28397	1.48596				UP
Arid2	2.65373	0.234769	1.78368				UP
H2-Aa	2.63893	0.726428	1.08506				UP
Asb12	2.63255	1.57584	0.798958				UP
Olfr887	2.61709	0.271274	1.03605				UP
Zfp85os	2.60264	0.900784	0.855509				UP
Dcdc2c	2.59924	1.24069	1.12824				UP
Kdm5d	2.59562	0.905213	1.02726				UP
Gm567	2.59369	0.999727	1.32948				UP
Gm7562	2.58826	0.523619	1.52799				UP
9530056K15Rik	2.57538	0.618151	1.02693				UP
Ms4a18	2.57431	1.29272	1.42917				UP
Igkv4-53	2.56888	0.589293	1.21913				UP
Mboat2	2.55755	0.824567	1.11768				UP
1700010B08Rik	2.55727	0.761886	1.16133				UP
Ly6g6e	2.55061	0.77211	1.36332				UP
Txndc8	2.54843	0.928999	1.90371				UP
Itpr2	2.54788	0.23676	1.04402				UP
Kcnd1	2.53436	0.973033	1.09316				UP
Vmn1r76	2.52612	0.832122	1.04293				UP
Gm4319	2.50948	0.486904	1.63741				UP
A530028O18	2.50778	0.813453	0.941626				UP
Hfe2	2.49094	0.806602	1.12944				UP
Gm10375	2.45344	0.918028	1.07422				UP
Nps	2.44403	1.0855	0.686875				UP
Kctd16	2.41624	0.827524	0.817048				UP
Tex16	2.41392	0.846308	1.39808				UP
6330403A02Rik	2.4095	0.959419	0.979152				UP
Rab9b	2.39738	0.719276	0.999118				UP
6720483E21Rik	2.39517	0.833691	1.05024				UP
Ntn4	2.39366	0.181635	1.05294				UP
1810058I24Rik	2.3923	0.519073	1.17171				UP
Gm5532	2.38932	0.914941	0.792814				UP
Sstr1	2.38851	0.940186	0.926399				UP
D930030O05Rik	2.38599	0.704429	0.717904				UP
Gm6329	2.38056	1.10893	1.13113				UP
Vezt	2.37492	0.560485	0.556899				UP
Pde7a	2.36101	0.736207	0.710946				UP
Gm14483	2.35402	0.188507	1.04083				UP
Krt32	2.34273	0.605927	0.842027				UP
Nxf7	2.34045	0.868349	1.18741				UP
Galr2	2.33535	0.773929	0.912905				UP
9130409J20Rik	2.33301	0.976078	0.97835				UP
1700030J22Rik	2.33121	0.306299	1.44926				UP
Pclo	2.31927	0.0840912	0.83293				UP
B230307C23Rik	2.30706	1.3323	1.12567				UP
A730085E03Rik	2.30585	0.716676	1.15435				UP
Gprc5c	2.3013	1.21139	1.06478				UP
Gm3234	2.30029	0.295701	0.892762				UP
5930433N17Rik	2.30022	1.19575	1.57679				UP
Pcsk1	2.29089	0.286106	1.28508				UP
AU044157	2.28403	0.178959	0.632289				UP
Nkx2-3	2.27968	0.887836	0.962321				UP
Phactr2	2.2784	0.980254	0.696941				UP
D19Ertd744e	2.26909	1.00892	1.58039				UP
Gm2011	2.26251	0.914059	1.02478				UP
Olfr746	2.26114	1.05572	1.02489				UP
Mycs	2.25757	0.486754	0.969094				UP
3110057O12Rik	2.24938	0.89491	1.2834				UP
Ttbk1	2.24887	0.778984	1.09115				UP
4833405L11Rik	2.23278	0.775368	1.27812				UP
Barx1	2.22968	0.241528	1.04726				UP
Vmn1r82	2.22685	0.971649	0.886538				UP
Scamp1	2.2253	0.212141	1.0261				UP
1700030C10Rik	2.2119	0.699994	1.40577				UP
Tmem136	2.21049	0.936325	1.04146				UP
Npas3	2.20578	1.15405	1.02947				UP
Olfr525	2.18864	0.494328	1.19446				UP
BC061237	2.16508	0.896803	0.978481				UP
AI327134	2.15994	0.376569	0.905663				UP
Tcl1b5	2.15243	0.140602	1.25545				UP
Olfr770	2.13607	0.693105	1.27425				UP
4930545L23Rik	2.13355	1.22961	1.14416				UP
Ptma	2.12918	1.0845	0.989716				UP
Casz1	2.10664	0.903675	0.840495				UP
Vmn1r42	2.09718	1.00242	1.2008				UP
Fam212a	2.08307	1.19854	0.672866				UP
6330407A03Rik	2.08292	0.850909	0.392557				UP
Gm9789	2.07129	0.749606	1.24415				UP
Trim6	2.06408	0.825265	0.752651				UP
1700007G11Rik	2.03638	0.7447	1.48229				UP
Mroh2a	2.02692	0.913091	1.93926				UP
Olfr854	2.01506	0.304054	1.41747				UP
Cdkn2b	2.01333	1.02937	0.893708				UP

## Sheet: (H) 361
Gene_symbol	NIH3T3_Reo/NIH3T3_UI	B16_Reo/B16_UI	L929_Reo/L929_UI				>2 change	>2 change	>2 change	NIH3T3_Reo/NIH3T3_UI	B16_Reo/B16_UI	L929_Reo/L929_UI
Rsad2	13588.4	20.4401	466.317				UP	UP	UP	Rsad2	13588.4	20.4401	466.317
Mx1	4545.94	37.4042	910.332				UP	UP	UP	Mx1	4545.94	37.4042	910.332
Iigp1	2341.53	8.9521	185.628				UP	UP	UP	Iigp1	2341.53	8.9521	185.628
Mx2	1575.18	23.9301	117.845				UP	UP	UP	Mx2	1575.18	23.9301	117.845
Cxcl10	1525.32	17.859	178.29				UP	UP	UP	Cxcl10	1525.32	17.859	178.29
Gm4951	1220.36	5.22559	50.4803				UP	UP	UP	Gm4951	1220.36	5.22559	50.4803
Oas2	1174.56	20.4173	42.7587				UP	UP	UP	Oas2	1174.56	20.4173	42.7587
Ifi44	1118.97	29.2048	45.8938				UP	UP	UP	Ifi44	1118.97	29.2048	45.8938
Oasl1	735.259	28.1164	18.7696				UP	UP	UP	Oasl1	735.259	28.1164	18.7696
Cxcl9	651.865	7.72698	213.468				UP	UP	UP	Cxcl9	651.865	7.72698	213.468
Ifit1	629.797	41.3661	180.429				UP	UP	UP	Ifit1	629.797	41.3661	180.429
Cmpk2	453.504	22.9393	41.7114				UP	UP	UP	Cmpk2	453.504	22.9393	41.7114
Cd274	435.642	4.30531	26.0814				UP	UP	UP	Cd274	435.642	4.30531	26.0814
Gbp4	396.254	21.0461	110.705				UP	UP	UP	Gbp4	396.254	21.0461	110.705
Usp18	346.022	40.4144	40.8492				UP	UP	UP	Usp18	346.022	40.4144	40.8492
Zbp1	273.729	17.8702	30.4202				UP	UP	UP	Zbp1	273.729	17.8702	30.4202
Tnfsf10	236.424	17.1306	493.362				UP	UP	UP	Tnfsf10	236.424	17.1306	493.362
Oasl2	230.915	50.5374	34.9107				UP	UP	UP	Oasl2	230.915	50.5374	34.9107
Oas1a	216.977	24.8468	18.1668				UP	UP	UP	Oas1a	216.977	24.8468	18.1668
I830012O16Rik	148.438	43.9399	1849.78				UP	UP	UP	I830012O16Rik	148.438	43.9399	1849.78
Gbp3	101.515	34.7032	129.668				UP	UP	UP	Gbp3	101.515	34.7032	129.668
Oas1f	100.799	12.5628	13.0481				UP	UP	UP	Oas1f	100.799	12.5628	13.0481
Gbp11	89.7734	7.5343	130.935				UP	UP	UP	Gbp11	89.7734	7.5343	130.935
Gm10839	87.7473	2.34176	7.11005				UP	UP	UP	Gm10839	87.7473	2.34176	7.11005
Ifit3	74.7002	33.9221	404.667				UP	UP	UP	Ifit3	74.7002	33.9221	404.667
Igtp	72.2833	31.3583	27.8532				UP	UP	UP	Igtp	72.2833	31.3583	27.8532
Ifi47	63.8253	6.00905	65.6389				UP	UP	UP	Ifi47	63.8253	6.00905	65.6389
Phf11a	59.4938	28.3988	26.8877				UP	UP	UP	Phf11a	59.4938	28.3988	26.8877
Irf7	53.8682	19.303	22.9769				UP	UP	UP	Irf7	53.8682	19.303	22.9769
Phf11d	48.754	10.7658	47.765				UP	UP	UP	Phf11d	48.754	10.7658	47.765
Hdc	48.4112	5.84591	26.2913				UP	UP	UP	Hdc	48.4112	5.84591	26.2913
Isg15	47.1768	16.99	16.5352				UP	UP	UP	Isg15	47.1768	16.99	16.5352
Parp14	46.9653	22.337	53.7236				UP	UP	UP	Parp14	46.9653	22.337	53.7236
Irgm2	46.9597	21.8035	32.13				UP	UP	UP	Irgm2	46.9597	21.8035	32.13
Mnda	45.2228	29.1	18.2041				UP	UP	UP	Mnda	45.2228	29.1	18.2041
Slfn10-ps	44.5889	2.71491	10.1433				UP	UP	UP	Slfn10-ps	44.5889	2.71491	10.1433
Dhx58	43.6684	26.7717	13.1882				UP	UP	UP	Dhx58	43.6684	26.7717	13.1882
Phf11b	42.5772	4.97035	28.7227				UP	UP	UP	Phf11b	42.5772	4.97035	28.7227
Tgtp2	42.1103	3.22636	25.9028				UP	UP	UP	Tgtp2	42.1103	3.22636	25.9028
Armc3	37.9821	2.14188	105.167				UP	UP	UP	Armc3	37.9821	2.14188	105.167
Nlrc5	33.1854	15.5531	11.6132				UP	UP	UP	Nlrc5	33.1854	15.5531	11.6132
Mndal	31.3002	18.8204	12.8668				UP	UP	UP	Mndal	31.3002	18.8204	12.8668
Tmem140	27.475	8.46157	11.3307				UP	UP	UP	Tmem140	27.475	8.46157	11.3307
Tap1	25.3962	14.0147	7.86607				UP	UP	UP	Tap1	25.3962	14.0147	7.86607
Fap	24.846	10.8443	199.533				UP	UP	UP	Fap	24.846	10.8443	199.533
Batf2	24.7366	4.80217	19.1809				UP	UP	UP	Batf2	24.7366	4.80217	19.1809
Gm6904	23.8376	6.09238	41.6333				UP	UP	UP	Gm6904	23.8376	6.09238	41.6333
Csprs	21.6773	6.56335	53.1355				UP	UP	UP	Csprs	21.6773	6.56335	53.1355
Trim34a	21.3928	19.7919	21.8829				UP	UP	UP	Trim34a	21.3928	19.7919	21.8829
Trim30a	21.1025	52.1731	42.512				UP	UP	UP	Trim30a	21.1025	52.1731	42.512
Herc6	20.9137	6.33476	14.4704				UP	UP	UP	Herc6	20.9137	6.33476	14.4704
Rnf213	18.5944	6.73883	9.97135				UP	UP	UP	Rnf213	18.5944	6.73883	9.97135
Gm16340	16.8925	32.2582	6.6988				UP	UP	UP	Gm16340	16.8925	32.2582	6.6988
Trim21	16.6141	9.11595	19.8106				UP	UP	UP	Trim21	16.6141	9.11595	19.8106
Samd9l	15.893	7.76368	16.1354				UP	UP	UP	Samd9l	15.893	7.76368	16.1354
Kif5c	15.5532	5.91517	4.15762				UP	UP	UP	Kif5c	15.5532	5.91517	4.15762
Apol9a	15.2625	8.04927	7.66069				UP	UP	UP	Apol9a	15.2625	8.04927	7.66069
AI607873	14.9535	14.7226	35.7232				UP	UP	UP	AI607873	14.9535	14.7226	35.7232
Bst2	14.8156	9.93931	9.64285				UP	UP	UP	Bst2	14.8156	9.93931	9.64285
Tlr3	14.8095	4.90085	59.2277				UP	UP	UP	Tlr3	14.8095	4.90085	59.2277
Ifih1	13.8419	14.3111	20.9817				UP	UP	UP	Ifih1	13.8419	14.3111	20.9817
Trim30b	13.7762	13.6797	61.1876				UP	UP	UP	Trim30b	13.7762	13.6797	61.1876
Apol9b	13.3487	18.9431	5.02068				UP	UP	UP	Apol9b	13.3487	18.9431	5.02068
Daxx	12.7031	3.62658	7.77349				UP	UP	UP	Daxx	12.7031	3.62658	7.77349
Uba7	12.6278	2.69211	45.1971				UP	UP	UP	Uba7	12.6278	2.69211	45.1971
Stat2	11.0459	9.89498	4.55465				UP	UP	UP	Stat2	11.0459	9.89498	4.55465
Ddx60	10.3035	42.766	267.143				UP	UP	UP	Ddx60	10.3035	42.766	267.143
Tor3a	10.2474	2.2187	9.99931				UP	UP	UP	Tor3a	10.2474	2.2187	9.99931
Parp10	9.62421	6.16752	11.0977				UP	UP	UP	Parp10	9.62421	6.16752	11.0977
Ifi204	9.60287	10.5106	4.29329				UP	UP	UP	Ifi204	9.60287	10.5106	4.29329
Znfx1	9.20434	4.77616	7.37145				UP	UP	UP	Znfx1	9.20434	4.77616	7.37145
Ifit2	9.12444	9.02266	29.9906				UP	UP	UP	Ifit2	9.12444	9.02266	29.9906
Ifi35	9.09497	11.2246	10.9405				UP	UP	UP	Ifi35	9.09497	11.2246	10.9405
Parp11	8.77026	2.17183	16.5224				UP	UP	UP	Parp11	8.77026	2.17183	16.5224
Oas1g	8.41678	19.9336	20.4147				UP	UP	UP	Oas1g	8.41678	19.9336	20.4147
Eif2ak2	8.41014	7.19763	12.6957				UP	UP	UP	Eif2ak2	8.41014	7.19763	12.6957
Oas1c	8.26629	4.23067	7.63165				UP	UP	UP	Oas1c	8.26629	4.23067	7.63165
Plscr2	7.53285	20.9089	16.5057				UP	UP	UP	Plscr2	7.53285	20.9089	16.5057
Zufsp	7.30338	2.11419	3.74532				UP	UP	UP	Zufsp	7.30338	2.11419	3.74532
Oas1e	7.13593	2.15413	6.09262				UP	UP	UP	Oas1e	7.13593	2.15413	6.09262
Ube2l6	7.00985	8.99597	7.1316				UP	UP	UP	Ube2l6	7.00985	8.99597	7.1316
Isg20	6.78729	6.79051	5.81251				UP	UP	UP	Isg20	6.78729	6.79051	5.81251
H2-K1	6.41922	3.71007	4.37069				UP	UP	UP	H2-K1	6.41922	3.71007	4.37069
Lgals3bp	6.41198	2.76572	3.09345				UP	UP	UP	Lgals3bp	6.41198	2.76572	3.09345
H2-K2	5.65197	4.22903	4.26132				UP	UP	UP	H2-K2	5.65197	4.22903	4.26132
Mitd1	5.53421	5.0448	7.08699				UP	UP	UP	Mitd1	5.53421	5.0448	7.08699
Psmb10	5.26834	5.37144	15.9047				UP	UP	UP	Psmb10	5.26834	5.37144	15.9047
H2-Bl	4.6515	3.82594	4.38083				UP	UP	UP	H2-Bl	4.6515	3.82594	4.38083
H2-T9	4.53997	4.1081	3.9682				UP	UP	UP	H2-T9	4.53997	4.1081	3.9682
LOC101056305	4.53287	4.29396	4.26698				UP	UP	UP	LOC101056305	4.53287	4.29396	4.26698
Il18bp	4.4878	3.75762	7.70898				UP	UP	UP	Il18bp	4.4878	3.75762	7.70898
H2-T10	4.45569	6.7777	5.94138				UP	UP	UP	H2-T10	4.45569	6.7777	5.94138
9930105H17Rik	4.44204	5.84428	2.7417				UP	UP	UP	9930105H17Rik	4.44204	5.84428	2.7417
LOC547349	4.35947	3.35192	3.6759				UP	UP	UP	LOC547349	4.35947	3.35192	3.6759
Lgals9	4.05161	10.4757	12.2756				UP	UP	UP	Lgals9	4.05161	10.4757	12.2756
Slc25a22	3.8084	3.60901	5.82552				UP	UP	UP	Slc25a22	3.8084	3.60901	5.82552
Trim26	3.65182	2.63867	2.92103				UP	UP	UP	Trim26	3.65182	2.63867	2.92103
Ppm1k	3.64906	2.16838	2.45321				UP	UP	UP	Ppm1k	3.64906	2.16838	2.45321
Pml	3.55577	2.84196	3.20688				UP	UP	UP	Pml	3.55577	2.84196	3.20688
Tapbp	3.53418	5.13455	7.07596				UP	UP	UP	Tapbp	3.53418	5.13455	7.07596
Tdrd7	3.51897	3.01953	3.18756				UP	UP	UP	Tdrd7	3.51897	3.01953	3.18756
Gm8909	3.46502	4.47794	5.03086				UP	UP	UP	Gm8909	3.46502	4.47794	5.03086
H2-Q10	3.4343	5.02612	4.14689				UP	UP	UP	H2-Q10	3.4343	5.02612	4.14689
Irf5	3.34468	3.43544	2.03847				UP	UP	UP	Irf5	3.34468	3.43544	2.03847
H2-M3	3.30514	8.19907	3.20138				UP	UP	UP	H2-M3	3.30514	8.19907	3.20138
Usp25	3.22729	2.18008	3.10408				UP	UP	UP	Usp25	3.22729	2.18008	3.10408
Tap2	3.03682	5.09876	2.83343				UP	UP	UP	Tap2	3.03682	5.09876	2.83343
Lmo2	2.97157	2.20169	4.66983				UP	UP	UP	Lmo2	2.97157	2.20169	4.66983
Nmi	2.84733	5.58743	9.8018				UP	UP	UP	Nmi	2.84733	5.58743	9.8018
Pnp	2.65664	2.78804	4.70722				UP	UP	UP	Pnp	2.65664	2.78804	4.70722
Psme2b	2.26878	2.5401	3.3028				UP	UP	UP	Psme2b	2.26878	2.5401	3.3028
Rbm43	2.14363	2.8141	2.48527				UP	UP	UP	Rbm43	2.14363	2.8141	2.48527
Mov10	2.08878	2.52615	2.59256				UP	UP	UP	Mov10	2.08878	2.52615	2.59256
Slc6a19	51.3605	2.93719	1.46079				UP	UP
Apod	20.7226	5.78479	1.71565				UP	UP
Fam46a	16.2559	2.55404	1.36598				UP	UP
Parp12	7.32056	11.0877	0.833285				UP	UP
Hmha1	5.14268	2.46376	0.696622				UP	UP
H2-M2	4.67396	2.29731	1.72974				UP	UP
Il7	3.60005	2.6334	1.81617				UP	UP
Gm12474	3.53582	2.94376	0.999656				UP	UP
Mycl	2.39305	2.29874	1.15048				UP	UP
Gvin1	1922.5	1.73703	11.3014				UP		UP
Irg1	1253.51	0.89019	16.9778				UP		UP
Slfn8	1118.79	1.74023	3.28875				UP		UP
Trim30c	738.79	1.58665	21.1932				UP		UP
Gbp5	559.283	1.98757	16.3946				UP		UP
Gm4841	536.158	0.919859	237.593				UP		UP
Slfn2	428.65	0.991992	32.041				UP		UP
BC023105	390.878	0.565281	385.357				UP		UP
Ifna4	275.483	1.11081	105.615				UP		UP
Gbp2b	247.514	0.746125	306.921				UP		UP
Gm1966	238.744	0.515225	22.6949				UP		UP
Gm12250	215.233	1.13813	2.69936				UP		UP
AW112010	170.19	0.383973	36.5012				UP		UP
Pydc4	159.048	0.925594	245.705				UP		UP
F830016B08Rik	142.565	0.43576	82.8916				UP		UP
Slfn4	120.845	1.0338	11.2111				UP		UP
BC094916	107.058	0.746858	158.497				UP		UP
Gm14446	106.722	1.68944	49.0606				UP		UP
Bank1	81.7939	0.186947	110.313				UP		UP
Apobec4	77.0196	0.620492	9.72454				UP		UP
LOC630751	54.4115	0.594988	2.06358				UP		UP
Islr2	53.844	0.851358	3.37889				UP		UP
Ccrl2	52.3368	1.65816	4.45576				UP		UP
Ubd	44.6075	0.139928	3.40521				UP		UP
Sectm1a	44.4131	1.46657	2.14428				UP		UP
Cfb	42.4735	1.71555	6.36613				UP		UP
Pyhin1	40.5732	0.0612967	128.318				UP		UP
Cyp26a1	39.5289	0.649331	4.92266				UP		UP
Oas1b	38.4737	1.7034	2.51794				UP		UP
Gbp9	38.429	1.26263	7.21706				UP		UP
Slfn3	36.8933	0.971054	9.95397				UP		UP
Pdcd1	34.6642	0.142493	4.97547				UP		UP
Gbp6	34.6325	1.63049	9.5813				UP		UP
Olfr433	33.7602	0.203537	12.824				UP		UP
Srms	33.6704	1.04717	8.336				UP		UP
Scn10a	32.8374	0.668841	6.41643				UP		UP
Art3	30.0962	1.50292	2.54405				UP		UP
LOC640793	28.7686	0.887208	7.86314				UP		UP
Gm13391	28.6472	0.496247	2.69187				UP		UP
Mpeg1	28.5754	1.06522	6.24584				UP		UP
Misp	28.4845	0.546972	3.52787				UP		UP
Slc15a3	28.4099	1.19965	5.32646				UP		UP
Ifna12	27.6173	0.992565	9.25567				UP		UP
Gm12185	26.0894	0.137986	28.8453				UP		UP
4930432E11Rik	25.332	0.924531	5.98468				UP		UP
Fam26f	25.0133	0.407473	20.1922				UP		UP
Col24a1	24.3069	0.777299	11.6954				UP		UP
Ifi203	22.1189	1.61398	9.66128				UP		UP
Ifna5	21.7626	1.04235	2.47313				UP		UP
Gm7609	21.0316	0.623325	17.8604				UP		UP
Sp110	20.6431	1.33156	3.32354				UP		UP
Il15	18.9836	1.76326	9.86486				UP		UP
Ifna13	16.9619	1.16391	4.58553				UP		UP
Dtx3l	16.7828	1.82824	11.9397				UP		UP
Fam3b	16.0373	0.514369	10.6011				UP		UP
Gm13280	15.8673	0.909203	6.82601				UP		UP
Gpr1	15.8092	0.535792	2.9361				UP		UP
Ifna7	14.7982	0.996977	2.05441				UP		UP
Cd69	13.9625	0.984081	5.90606				UP		UP
Phf11c	13.6001	1.24358	25.8634				UP		UP
4930404A10Rik	12.408	0.404199	2.37231				UP		UP
Ifna2	12.3148	0.937126	5.4496				UP		UP
Gm8995	12.2859	0.385603	196.904				UP		UP
Nox4	11.6448	1.05355	3.67522				UP		UP
Gm9112	10.7422	0.385023	16.6515				UP		UP
Ifnab	10.656	1.10132	2.03533				UP		UP
1190001M18Rik	10.1752	1.82468	3.54355				UP		UP
Gm15753	9.70045	1.09428	13.5274				UP		UP
Hsh2d	9.69978	0.835185	15.0301				UP		UP
Oxct2b	9.55753	0.76896	4.26534				UP		UP
LOC100041708	9.09858	1.09555	5.28787				UP		UP
Psmb9	8.9426	0.994883	2.12657				UP		UP
LOC100040974	8.30549	1.13685	4.67966				UP		UP
Nlrp9c	8.13345	0.0955374	6.35775				UP		UP
Gm17757	8.05123	0.936459	22.2139				UP		UP
Lama3	8.05015	0.627628	22.8251				UP		UP
Vnn3	7.93861	0.187874	2.93099				UP		UP
Fam163a	7.76842	0.29039	3.58852				UP		UP
Smim9	7.6727	0.285916	4.12976				UP		UP
9930111J21Rik1	7.648	0.983845	2.62953				UP		UP
Gbp7	6.86026	0.783087	7.67039				UP		UP
Sp140	6.83726	1.43671	4.67884				UP		UP
Dcp2	6.18384	1.19737	3.3472				UP		UP
Prm1	5.93353	1.03415	2.03264				UP		UP
Rnf114	5.76387	1.95325	2.11195				UP		UP
BB157357	5.72331	1.07041	3.00392				UP		UP
BC051226	5.70492	1.66423	3.22139				UP		UP
9130208D14Rik	5.66487	0.912898	24.2515				UP		UP
Oas3	5.57839	1.38603	18.4775				UP		UP
Gm8221	5.5419	0.835515	3.50563				UP		UP
Setdb2	5.36238	1.99733	2.81827				UP		UP
Apol7a	5.30354	0.692145	3.7661				UP		UP
Tcirg1	5.29932	1.90595	4.44826				UP		UP
Pnpt1	5.1334	1.56628	2.59766				UP		UP
Abi3bp	5.1331	0.3052	45.8				UP		UP
Usp17lc	5.06145	0.137287	2.87703				UP		UP
Apol7c	5.04242	0.783459	3.10482				UP		UP
Armc4	4.96956	0.0830907	2.67133				UP		UP
Ppp1r14d	4.9484	0.493887	2.35802				UP		UP
Slc10a6	4.88813	1.02395	4.6021				UP		UP
Nrxn3	4.81673	0.922381	3.0017				UP		UP
Ascc3	4.59059	1.92153	3.39609				UP		UP
2310079F09Rik	4.54044	0.848235	5.09211				UP		UP
9030417H13Rik	4.53418	0.764303	2.19171				UP		UP
Dsp	4.4645	0.697272	2.84143				UP		UP
Clstn2	4.39665	0.190781	2.71365				UP		UP
LOC100862557	4.38716	0.393813	2.9781				UP		UP
Mgat4a	4.32556	0.797368	3.85443				UP		UP
9330175E14Rik	4.28615	1.651	12.6215				UP		UP
Ifna1	4.03175	1.17425	3.71975				UP		UP
Samhd1	3.96401	0.981081	2.31118				UP		UP
Irf2	3.94035	1.68698	2.77987				UP		UP
2610034M16Rik	3.78985	0.808198	2.08428				UP		UP
Apol10b	3.71107	0.646874	7.28033				UP		UP
Hpse	3.63777	1.25009	15.5332				UP		UP
Usp17la	3.51325	0.348446	3.14896				UP		UP
Tfap2a	3.49776	0.947987	2.05136				UP		UP
Plekha4	3.45053	1.49084	7.33409				UP		UP
9930111J21Rik2	3.41412	0.46786	17.7695				UP		UP
Fbxw17	3.38444	1.67716	3.74658				UP		UP
Etnk1	3.37788	1.67166	3.29926				UP		UP
Elmod2	3.17398	1.18161	2.83655				UP		UP
Gpr98	3.15548	0.43381	3.77789				UP		UP
Nampt	3.15297	1.49745	2.11194				UP		UP
Tcstv3	3.11914	0.551979	2.41847				UP		UP
Trim12c	3.08381	1.43184	2.79095				UP		UP
Plac8	3.08102	0.885515	3.64172				UP		UP
C130026I21Rik	3.01902	0.59372	2.22274				UP		UP
Arel1	2.98413	1.45942	2.82245				UP		UP
Gm4759	2.95154	0.725741	22.077				UP		UP
Rnf135	2.93329	1.91385	2.31011				UP		UP
1700011M02Rik	2.66334	0.0967882	3.51647				UP		UP
Clec12b	2.64611	0.659343	2.06306				UP		UP
Zscan4e	2.64439	0.226305	2.31006				UP		UP
Socs1	2.55294	1.99598	3.61647				UP		UP
Ly6e	2.51252	1.03926	4.04477				UP		UP
Sectm1b	2.50888	0.407698	4.85817				UP		UP
Pydc3	2.50452	1.17926	4.37272				UP		UP
Trafd1	2.4645	1.37105	2.28726				UP		UP
Vwa5a	2.33535	1.32101	2.15519				UP		UP
4933412E12Rik	2.24576	0.943948	2.02895				UP		UP
Tmem184b	2.11042	1.95071	2.1318				UP		UP
Cenpj	2.09588	1.1986	2.10094				UP		UP
Dennd3	2.09482	0.713261	5.65468				UP		UP
Nudt13	2.02831	1.30649	2.80001				UP		UP
Glp2r	69.0669	0.489024	1.81263				UP
Clic5	47.8973	0.584025	1.36211				UP
Tgtp1	47.0214	1.03182	1.90351				UP
Zcwpw2	34.077	0.813215	0.980691				UP
Niacr1	26.7114	0.189452	1.52453				UP
Cpm	26.6394	0.837692	0.695109				UP
Tmod1	21.6322	0.880266	0.368907				UP
Dmrtc1a	17.2027	0.908966	0.628819				UP
Ccl12	16.4165	0.628292	1.78667				UP
Spem1	14.3669	0.58817	1.23792				UP
Rhox9	14.3285	1.01247	1.1277				UP
Sp100	13.631	1.22335	1.5777				UP
Ccdc149	12.9668	0.284434	1.2748				UP
Nos2	10.4504	1.02509	1.49241				UP
Syt9	8.61129	0.803781	1.41687				UP
A530032D15Rik	8.12747	0.828122	1.9657				UP
Gm5431	8.02256	1.06671	1.78401				UP
Tuba8	7.60005	0.707053	0.97735				UP
Tmem229b	7.18129	1.47747	1.67787				UP
Spef2	6.71337	0.20155	1.15235				UP
Gm5118	6.63626	0.818841	1.3058				UP
LOC100041034	6.62444	0.590145	1.83922				UP
Gm10618	6.41735	1.2569	1.38932				UP
Apol6	6.37347	0.423692	1.79462				UP
Gm5123	6.22448	1.04938	1.04806				UP
H2-T24	6.19508	0.991063	1.99554				UP
Tnfsf4	6.12447	0.921361	1.2605				UP
Cngb3	6.0394	0.492601	0.671189				UP
Olfr920	5.99093	0.339222	1.09633				UP
Etl4	5.98815	0.75008	0.662626				UP
Gbp10	5.9357	1.24731	1.10637				UP
Dock10	5.67923	0.899132	1.02112				UP
Myt1l	5.36663	0.280677	1.63073				UP
Whamm	5.36603	1.52597	1.41685				UP
Padi4	5.34617	1.43576	0.922862				UP
Il15ra	5.25602	0.951448	1.59027				UP
Diras2	5.14988	0.695006	0.8249				UP
DXBay18	5.06379	1.26923	1.40188				UP
Nr1i3	5.00712	0.288759	0.951536				UP
2310081J21Rik	4.97903	1.28654	1.17642				UP
Irf1	4.8491	0.679421	0.974954				UP
Rasgef1b	4.8458	1.58416	1.39801				UP
Nlrp9a	4.72691	0.751646	1.88069				UP
Btbd16	4.68639	1.25317	1.28746				UP
LOC552877	4.54832	1.45648	1.63177				UP
2310042D19Rik	4.52359	0.857738	1.2451				UP
Lrp2	4.49047	0.767093	0.847855				UP
Ms4a6c	4.4179	0.81342	1.26484				UP
Slc6a19os	4.37799	0.264726	1.78325				UP
Tor1aip2	4.34148	1.81269	1.95749				UP
Slc5a9	4.25016	0.24001	1.03341				UP
4930579F01Rik	4.18927	0.692159	1.27406				UP
Mroh2b	4.03284	0.578957	1.03127				UP
Gm20556	3.94763	0.90642	0.781064				UP
Gm6524	3.63695	1.27518	1.75586				UP
Hba-a2	3.59936	0.960158	0.7653				UP
Mxd1	3.5898	1.37885	1.51945				UP
Lypd6b	3.48019	0.131513	0.399326				UP
Macrod2	3.46056	0.574896	0.768933				UP
Katna1	3.42577	1.25605	1.96788				UP
Tet2	3.42103	0.783554	1.61351				UP
Oxct2a	3.35429	0.348348	0.744092				UP
Cntn6	3.35313	0.56804	1.02557				UP
Vil1	3.25456	0.907024	1.08125				UP
Hes1	3.10069	0.716877	0.504742				UP
Ctrl	2.93139	1.00755	1.15895				UP
4930528H21Rik	2.88744	0.883201	1.54092				UP
43525	2.88149	0.61283	1.43002				UP
Hes2	2.86934	1.04249	0.787605				UP
Peli1	2.86762	1.00514	1.62629				UP
Adcy5	2.8646	0.606087	1.51482				UP
Myh7	2.83081	1.09573	1.026				UP
C030010L15Rik	2.81703	1.13918	1.10835				UP
Frmd5	2.80438	0.154568	0.939472				UP
E030030I06Rik	2.80427	1.15793	1.36385				UP
Enpp4	2.78717	1.20643	1.93029				UP
Zfp385c	2.7588	0.633483	1.35133				UP
Zcchc11	2.70825	1.12073	1.95978				UP
Pax3	2.63278	1.1014	1.93843				UP
Adamts6	2.51635	0.678144	1.41924				UP
Trpc4	2.43619	0.761906	1.91289				UP
Rnf31	2.42711	1.81067	1.20362				UP
Cytip	2.40121	0.0843465	0.456325				UP
Ccr10	2.38454	0.643888	0.950753				UP
Ms4a4c	2.37206	0.144622	1.16311				UP
2010109I03Rik	2.36086	0.921673	1.44959				UP
Lrrc55	2.35849	1.30985	0.940072				UP
Psg16	2.29483	0.59028	0.789263				UP
Pcgf5	2.29215	1.45236	1.31912				UP
Tmem67	2.24189	1.37417	1.31997				UP
Tox3	2.19279	0.656841	1.70331				UP
Clcn1	2.18425	0.854614	1.5446				UP
Slc25a28	2.07023	1.643	1.59462				UP
Herc1	2.03808	0.967477	1.07474				UP

## Sheet: Figue 6 Lists
				(F) IFNR Indepn't, RIG-I Depn't
				Gene	Fold Change Reovirus / Mock
					NIH3T3	L929	B16F10
				Ifnb1	3937.15	352.402	12.034
				Ccl5	642.944	61.1764	8.35788
				Ccl4	360.252	40.0966	2.26546
				Myd88	3.36503	6.89366	2.37679
				(H) IFNR Depn't, RIG-I Depn't (Top 35)
				Gene	Fold Change Reovirus / Mock
					NIH3T3	L929	B16F10
				Column1	Column2	Column3	Column4
		1		Rsad2	13588.4	20.4401	466.317
		2		Mx1	4545.94	37.4042	910.332
		3		Iigp1	2341.53	8.9521	185.628
		4		Mx2	1575.18	23.9301	117.845
		5		Cxcl10	1525.32	17.859	178.29
		6		Gm4951	1220.36	5.22559	50.4803
		7		Oas2	1174.56	20.4173	42.7587
		8		Ifi44	1118.97	29.2048	45.8938
		9		Oasl1	735.259	28.1164	18.7696
		10		Cxcl9	651.865	7.72698	213.468
		11		Ifit1	629.797	41.3661	180.429
		12		Cmpk2	453.504	22.9393	41.7114
		13		Cd274	435.642	4.30531	26.0814
		14		Gbp4	396.254	21.0461	110.705
		15		Usp18	346.022	40.4144	40.8492
		16		Zbp1	273.729	17.8702	30.4202
		17		Tnfsf10	236.424	17.1306	493.362
		18		Oasl2	230.915	50.5374	34.9107
		19		Oas1a	216.977	24.8468	18.1668
		20		I830012O16Rik	148.438	43.9399	1849.78
		21		Gbp3	101.515	34.7032	129.668
		22		Oas1f	100.799	12.5628	13.0481
		23		Gbp11	89.7734	7.5343	130.935
		24		Gm10839	87.7473	2.34176	7.11005
		25		Ifit3	74.7002	33.9221	404.667
		26		Igtp	72.2833	31.3583	27.8532
		27		Ifi47	63.8253	6.00905	65.6389
		28		Phf11a	59.4938	28.3988	26.8877
		29		Irf7	53.8682	19.303	22.9769
		30		Phf11d	48.754	10.7658	47.765
		31		Hdc	48.4112	5.84591	26.2913
		32		Isg15	47.1768	16.99	16.5352
		33		Parp14	46.9653	22.337	53.7236
		34		Irgm2	46.9597	21.8035	32.13
		35		Mnda	45.2228	29.1	18.2041
				Slfn10-ps	44.5889	2.71491	10.1433
				Dhx58	43.6684	26.7717	13.1882
				Phf11b	42.5772	4.97035	28.7227
				Tgtp2	42.1103	3.22636	25.9028
				Armc3	37.9821	2.14188	105.167
				Nlrc5	33.1854	15.5531	11.6132
				Mndal	31.3002	18.8204	12.8668
				Tmem140	27.475	8.46157	11.3307
				Tap1	25.3962	14.0147	7.86607
				Fap	24.846	10.8443	199.533
				Batf2	24.7366	4.80217	19.1809
				Gm6904	23.8376	6.09238	41.6333
				Csprs	21.6773	6.56335	53.1355
				Trim34a	21.3928	19.7919	21.8829
				Trim30a	21.1025	52.1731	42.512
				(B) IFNR Depn't, RIG-I Indepn't
				Gene	Fold Change Reovirus / Mock
					NIH3T3	L929	B16F10
				Irf9	9.53587	9.83396	3.42534
				C430049E01Rik	7.30145	2.30278	14.3806
				Gm1141	5.87339	2.46392	2.79477
				Map3k8	5.64404	2.89354	3.71555
				Lgals8	2.6728	2.10132	3.8747
				A130078K24Rik	2.32682	2.07891	2.01563
				Shisa5	2.15069	4.37814	4.00608
				(A) IFNR Indepn't, RIG-I Indepn't
				Gene	Fold Change Reovirus / Mock
					NIH3T3	L929	B16F10
				Tnfaip3	52.6889	2.63503	9.22275
				Mtmr7	51.375	5.33873	11.963
				Cxcl2	48.0023	12.1844	35.8264
				Csrnp1	47.7818	2.54195	5.46273
				Cxcl1	36.9316	3.80498	14.1803
				Fas	23.0845	3.42088	30.7358
				Atf3	15.001	2.78828	2.28987
				Nfkbie	12.3443	3.12839	55.639
				Slc22a13b-ps	9.89036	2.14638	6.19839
				Relb	8.62809	2.25329	4.38569
				Nfkbia	7.27944	2.21266	8.88984
				Gm14005	7.0138	2.57601	2.79167
				Ccl7	6.75484	2.07048	10.7607
				Rab44	6.07655	2.1467	8.84246
				Btnl4	5.69899	5.97784	18.7514
				Snhg9	5.26921	3.08004	8.01432
				Rhbdf2	4.95822	3.00756	2.21967
				Csf1	4.07462	2.88877	2.75717
				Ppp1r32	3.99329	2.28674	4.23221
				Ogfr	3.12737	2.27657	3.60491
				Zfp36	3.0948	2.78848	3.26406
				Cd47	2.822	2.49221	3.71101
				B2m	2.06897	3.50665	2.04898

## Sheet: Figure 6 Table
			# Genes with Shared Upregulation by >2 fold in Cell lines Indicated	(A)	(B)	(C)	(D)	(E)	(F)	(G)	(H)
			NIH3T3 ONLY	1268	92	182	120	17	37	352	94
			NIH3T3 + B16F10	17	0	1	0	1	0	3	9
			NIH3T3 + L929	267	12	57	9	9	23	39	145
			NIH3T3 + B16F10 + L929	23	7	11	4	10	4	21	113

[truncated: 1 more sheets: All UP NIH3T#]
